# Supplementary material for: Modulation of the endogenous omega-3 fatty acid and oxylipin profile in vivo—A comparison of the fat-1 transgenic mouse with C57BL/6 wildtype mice on an omega-3 fatty acid enriched diet
Source: PLoS One. 2017 Sep 8;12(9):e0184470. doi: 10.1371/journal.pone.0184470 (PMC5590967; doi:10.1371/journal.pone.0184470)
Supplement: S3 Table — (XLSX) [file pone.0184470.s011.xlsx]

## Sheet: S3A Table
S3 Table: Absolute concentrations of fatty acids in blood (A) and relative distribution of fatty acids in blood and tissues (B) of the experimental groups. Wild type mice are shown at the beginning of the experiment (Day 0) and during the course of the feeding experiment with a standard sunflower oil based diet (STD) or the same diet enriched with n3-PUFA (1% EPA and 1% DHA as ethyl ester, STD+n3…
Whole Blood
[µg/mL whole blood]		saturated fatty acids (SFA)													monounsaturated fatty acids (MUFA)									n6-polyunsaturated fatty acids (n6-PUFA)							n3-PUFA						Sum Parameters
		C10:0	C11:0	C12:0	C13:0	C14:0	C15:0	C16:0	C17:0	C18:0	C20:0	C21:0	C22:0	C24:0	C14:1n5	C15:1n5	C16:1n7	C17:1n7	C18:1n7	C18:1n9	C20:1n9	C22:1n9	C24:1n9	C18:2n6	C18:3n6	C20:2n6	C20:3n6	C20:4n6	C22:2n6	C22:4n6	C18:3n3	C20:3n3	C20:5n3	C22:5n3	C22:6n3		SFA	MUFA	n6-PUFA	n3-PUFA	All FA
fat-1
Day 0	Mean	<1.0	<1.0	<1.0	<1.0	<1.0	<1.0	513.337	7.0097	241.445	1.93977	<1.0	11.3767	24.4203	<1.0	<1.0	31.5163	<1.0	50.4313	351.104	7.81158	<1.0	11.5238	408.06	3.28153	5.76035	24.9288	249.989	<1.0	8.9854	10.8081	<1.0	28.4077	33.3046	147.625		799.195	453.38	701.006	220.146	2173.73
	SEM							57.1486	0.790765	18.4596	0.318866		0.677276	1.91495			7.77261		11.6485	74.7275	1.29416		1.77247	58.6278	0.448475	0.899984	2.46764	20.359		1.29933	2.77378		4.08425	2.45294	14.3517		77.0623	95.8438	82.3907	20.757	270.407
Day 30	Mean	<1.0	<1.0	<1.0	<1.0	<1.0	<1.0	287.218	4.02932	200.517	1.97011	<1.0	10.2556	20.3312	<1.0	<1.0	7.69028	<1.0	23.1867	188.492	4.15935	1.99049	20.1705	258.594	2.01145	3.91115	14.2166	270.319	<1.0	13.3073	1.3778	<1.0	23.7923	15.5912	85.8087		524.155	245.356	562.359	126.237	1458.11
	SEM							30.4423	0.401223	23.9271	0.261645		1.29903	1.89712			1.15588		3.12905	22.5835	0.530449	0.51444	1.13931	26.162	0.232793	0.387744	1.57937	28.5996		1.16943	0.143357		1.42807	1.58282	9.58797		57.5892	28.5763	57.2858	11.6807	152.097
Wild Type
Day 0	Mean	<1.0	<1.0	<1.0	<1.0	<1.0	<1.0	468.718	7.7821	249.784	<1.0	<1.0	9.47588	21.1342	<1.0	<1.0	28.9029	<1.0	48.7883	285.115	6.34955	2.22713	15.1538	311.427	2.84059	4.09928	18.6762	372.876	<1.0	24.5247	4.68713	<1.0	7.24287	8.10318	103.029		760.803	386.137	734.245	122.862	2004.05
	SEM							37.6219	0.887314	18.8049			0.307243	0.984649			4.2891		5.82487	32.6277	0.706716	0.542911	0.615619	29.7461	0.646983	0.554624	2.15248	41.3097		2.03295	0.614943		1.89946	0.93065	12.1529		59.2	43.4666	74.9775	14.0075	188.989
STD
Day 7	Mean	<1.0	<1.0	<1.0	<1.0	<1.0	<1.0	512.4	6.6104	298.16	2.41241	<1.0	13.188	25.0709	<1.0	<1.0	24.2918	<1.0	44.2412	301.571	6.64378	3.39247	9.35481	494.681	4.06455	6.72464	20.7995	461.837	<1.0	31.3561	<1.0	<1.0	<1.0	8.02223	103.235		857.675	388.995	1019.3	113.885	2379.85
	SEM							26.3637	0.339636	13.1311	0.310711		0.799274	1.74006			1.86268		1.85674	16.1583	0.688371	0.88088	1.93758	37.3018	0.671871	0.640656	0.820424	10.1999		0.769497				1.58711	3.98218		38.6496	17.7	40.9891	5.64068	98.352
Day 14	Mean	<1.0	<1.0	<1.0	<1.0	<1.0	<1.0	387.293	5.49788	254.283	1.75025	<1.0	10.4636	18.8901	<1.0	<1.0	16.4451	<1.0	31.0177	219.436	5.12064	6.53459	11.0753	369.508	3.64413	4.49458	16.0098	386.612	<1.0	26.85	<1.0	<1.0	<1.0	4.01712	74.1304		677.844	289.63	807.118	79.3051	1853.9
	SEM							26.7843	0.421005	16.0872	0.313057		0.635098	0.729859			1.18248		2.49479	13.1073	0.369781	2.03089	1.13361	21.1259	0.365574	0.191937	1.22497	17.8462		1.2908				0.13505	3.10081		43.3458	17.5566	39.1056	3.57668	99.6227
Day 30	Mean	<1.0	<1.0	<1.0	<1.0	<1.0	<1.0	429.783	5.99629	290.432	2.45322	<1.0	14.2301	21.9231	<1.0	<1.0	18.5078	<1.0	38.9879	254.487	5.70867	2.32004	17.5143	407.852	4.64894	6.03016	19.9802	506.669	<1.0	38.0912	<1.0	<1.0	8.95981	4.32812	65.9216		764.651	337.192	983.271	78.8761	2163.99
	SEM							25.1506	0.241569	16.3562	0.398251		0.711295	0.830947			3.39703		3.40416	22.7075	0.457604	0.641178	0.715486	27.2236	0.464461	0.713233	1.59485	34.4449		1.67172			2.57599	0.334647	1.9019		41.9847	30.394	57.7276	2.52376	128.951
Day 45	Mean	<1.0	<1.0	<1.0	<1.0	<1.0	<1.0	387.605	5.61431	264.28	2.39054	<1.0	12.7087	22.5664	<1.0	<1.0	12.0654	<1.0	33.3323	239.705	5.28337	<1.0	25.2131	338.656	4.15186	5.4489	16.1943	455.77	<1.0	35.0708	<1.0	<1.0	14.2944	2.41273	56.4087		695.165	315.6	855.292	72.6159	1938.67
	SEM							37.0826	0.464541	19.5244	0.187374		0.383014	1.00312			0.721898		2.33723	17.7321	0.562034		1.26498	42.1436	0.674641	0.593595	1.2649	40.2499		2.30091			1.80002	0.817495	4.96835		57.1014	20.6792	85.4065	3.36025	161.341
STD+n3
Day 7	Mean	<1.0	<1.0	<1.0	<1.0	<1.0	<1.0	424.803	5.93321	233.087	1.87123	<1.0	12.3204	23.718	<1.0	<1.0	17.5412	<1.0	25.2303	207.783	4.57504	3.12058	14.109	315.499	<1.0	3.2117	12.8053	203.459	<1.0	16.7332	<1.0	<1.0	100.873	18.1191	141.489		701.232	272.359	551.709	260.481	1785.78
	SEM							27.6844	0.254677	12.7436	0.42287		0.257074	0.402504			1.58326		1.77374	28.3129	0.41311	0.277635	1.42929	51.6259		0.323021	0.63736	4.71959		0.656885			7.47831	1.32275	6.72657		40.6756	31.5398	53.7181	15.1486	130.287
Day 14	Mean	<1.0	<1.0	<1.0	<1.0	<1.0	<1.0	371.121	5.02334	219.62	2.29377	<1.0	12.2143	18.5202	<1.0	<1.0	14.6596	<1.0	20.7748	176.154	4.04193	3.40379	7.73936	254.182	1.24822	1.75676	11.5227	163.355	<1.0	11.3809	<1.0	<1.0	100.897	17.2354	142.329		628.977	226.273	442.445	260.462	1558.16
	SEM							29.1205	0.611543	18.9687	0.369624		1.27383	1.78629			0.826101		0.836418	7.99938	0.286348	1.09767	2.27092	15.3258	0.167686	0.339911	0.895271	15.1767		0.725838			6.69299	1.60111	9.86307		49.5953	10.0941	28.3224	16.7275	94.2187
Day 30	Mean	<1.0	<1.0	<1.0	<1.0	<1.0	<1.0	429.592	5.06607	231.925	2.31401	<1.0	11.8626	24.559	<1.0	<1.0	13.6081	<1.0	24.2487	211.936	4.46751	3.30277	17.9594	325.946	<1.0	3.34252	13.8855	138.553	<1.0	6.924	<1.0	<1.0	142.311	28.3993	190.306		705.319	275.236	489.046	361.788	1831.39
	SEM							29.6331	0.349997	17.5803	0.156565		0.881465	1.65201			1.76536		1.78025	13.9399	0.398436	1.64067	1.1963	24.4112		0.229743	1.24942	8.01459		0.450605			10.6193	1.8364	9.88427		48.8963	17.343	32.3726	21.5562	115.735
Day 45	Mean	<1.0	<1.0	<1.0	<1.0	<1.0	<1.0	420.611	5.31522	254.829	3.64051	<1.0	10.6213	23.4674	<1.0	<1.0	9.47813	<1.0	22.5956	210.398	4.15442	3.90564	21.7735	326.56	<1.0	3.74544	13.903	124.907	<1.0	4.05104	<1.0	<1.0	136.824	29.0953	197.042		718.484	272.02	473.562	364.01	1828.08
	SEM							39.9757	0.696178	49.6619	1.24147		0.889291	1.34611			2.20739		1.41964	15.9577	0.225771	1.75772	0.976086	14.7683		0.347138	0.793847	6.2608		0.250417			8.49832	1.04121	8.64361		92.9379	18.8273	19.2742	16.8842	123.94
Plasma
[µg/mL plasma]		saturated fatty acids (SFA)													monounsaturated fatty acids (MUFA)									n6-polyunsaturated fatty acids (n6-PUFA)							n3-PUFA						Sum Parameters
		C10:0	C11:0	C12:0	C13:0	C14:0	C15:0	C16:0	C17:0	C18:0	C20:0	C21:0	C22:0	C24:0	C14:1n5	C15:1n5	C16:1n7	C17:1n7	C18:1n7	C18:1n9	C20:1n9	C22:1n9	C24:1n9	C18:2n6	C18:3n6	C20:2n6	C20:3n6	C20:4n6	C22:2n6	C22:4n6	C18:3n3	C20:3n3	C20:5n3	C22:5n3	C22:6n3		SFA	MUFA	n6-PUFA	n3-PUFA	All FA
fat-1
Day 0	Mean	3.25452	1.2091	6.79722	1.48168	8.03765	2.79938	353.274	5.17051	167.814	<0.5	<0.5	5.03818	1.51139	1.04905	<0.5	36.7027	<0.5	39.7309	349.511	6.49702	4.22029	10.2924	456.568	5.4606	4.35443	20.3518	141.205	<0.5	1.22483	16.251	<0.5	20.85	9.31039	94.3233		556.221	447.92	628.998	140.735	1773.87
	SEM	0.209258	0.262653	0.387985	0.249441	1.33955	0.547346	63.1464	0.771209	18.5951			0.579569	0.320789	0.219184		10.2638		13.3312	98.8448	1.72741	1.95497	0.689951	80.1834	0.745928	1.28708	2.95495	10.7112		0.505739	4.60312		1.83996	1.38854	12.6509		83.2249	124.061	94.9333	20.3386	320.745
Day 30	Mean	<0.5	<0.5	0.558316	<0.5	4.77844	1.31215	295.173	3.03927	215.071	1.32514	<0.5	4.89055	4.59187	<0.5	<0.5	18.6183	<0.5	22.1008	224.548	3.39897	5.62788	8.83005	440.485	7.15575	2.40479	16.4345	351.389	<0.5	2.68282	2.47186	<0.5	10.3127	2.41333	106.951		530.49	282.999	820.552	122.149	1756.19
	SEM			0.0567492		0.734549	0.327757	11.2572	0.0757182	5.77474	0.17041		0.349724	0.164379			1.84962		3.16291	21.4604	0.469719	2.75125	0.332542	11.9687	0.398238	0.354287	0.51522	4.52688		0.316875	0.285703		1.66617	0.536153	10.4196		7.96166	27.4222	14.6396	12.2039	49.0011
Wild Type
Day 0	Mean	5.20667	2.16214	9.85691	2.61199	7.14184	2.46848	304.693	4.72265	176.679	<0.5	<0.5	3.70669	1.34664	1.00618	<0.5	31.5082	<0.5	35.5837	261.192	4.90121	3.01911	10.78	359.8	5.50235	3.13517	17.0197	254.955	<0.5	2.35935	7.30729	<0.5	6.10427	3.27585	82.5672		520.18	347.907	642.772	99.0879	1609.95
	SEM	0.39896	0.448418	0.52689	0.532895	1.51766	0.206667	20.7048	0.267	10.5817			0.955679	0.262137	0.120093		4.61949		5.0689	29.477	0.548444	1.22665	0.93837	23.1789	0.672769	0.414049	1.5532	16.2846		0.272024	0.843635		1.24856	0.741069	7.70468		33.4552	39.2963	38.6778	9.19082	109.405
STD
Day 7	Mean	<0.5	<0.5	0.526552	<0.5	6.10878	1.65069	355.626	3.88934	218.519	1.97262	<0.5	4.59875	3.56522	<0.5	<0.5	25.9303	<0.5	35.1287	276.138	5.74274	7.66388	5.91392	590.093	7.44923	5.02627	17.0206	350.458	<0.5	8.01445	1.57578	<0.5	1.28378	1.44815	64.92		596.207	356.524	978.062	68.9777	1999.77
	SEM			0.020768		0.796463	0.210144	39.1757	0.343223	18.1157	0.314579		0.433022	0.292499			2.48378		2.73792	23.0825	0.252484	3.29386	0.339073	67.9887	0.395956	0.377858	0.874385	10.9694		0.560428	0.136486		0.371278	0.294818	1.84065		59.0054	26.356	77.4531	2.31144	158.861
Day 14	Mean	<0.5	<0.5	<0.5	<0.5	7.18947	2.27023	397.742	5.56483	308.735	1.89464	<0.5	5.78514	4.55111	<0.5	<0.5	21.5322	<0.5	31.7949	273.584	5.66181	4.93015	5.82266	666.885	8.98982	4.60975	19.0422	456.312	<0.5	7.65793	<0.5	<0.5	<0.5	<0.5	70.5071		734.153	343.243	1163.5	70.5071	2311.4
	SEM					0.34942	0.218414	22.4536	0.267129	7.90977	0.33183		0.656522	0.290473			1.79803		3.23048	18.9714	0.714816	1.49782	1.10087	40.2531	0.685911	0.556704	0.796451	11.4931		0.50646					2.50715		29.0049	24.1594	48.275	2.50715	97.4354
Day 30	Mean	<0.5	<0.5	0.522662	<0.5	5.06135	0.978603	301.05	3.43988	220.53	1.16618	<0.5	5.03371	3.68739	<0.5	<0.5	24.3956	<0.5	29.9357	217.436	4.16957	4.84776	7.82399	483.817	7.18701	2.82862	16.2792	414.907	<0.5	6.65778	0.795274	<0.5	<0.5	<0.5	45.2037		541.265	288.609	931.676	45.8323	1807.38
	SEM			0.0174075		0.696595	0.147566	19.3743	0.193277	11.4991	0.249451		0.387753	0.304057			4.58599		4.22003	29.4786	0.566611	1.50167	0.549173	34.6739	0.807679	0.165024	1.47148	24.0165		0.649631	0.153211				2.3324		29.9697	37.7723	51.1018	2.35995	115.706
Day 45	Mean	<0.5	<0.5	0.515348	<0.5	4.3539	1.576	268.086	3.32494	212.125	0.913785	<0.5	4.86813	4.36762	<0.5	<0.5	19.539	<0.5	22.1579	191.519	3.26467	9.73889	8.41359	394.168	7.03215	2.19626	11.8464	409.497	<0.5	5.73181	<0.5	<0.5	<0.5	<0.5	39.1308		499.965	254.633	830.472	39.1308	1624.2
	SEM			0.0132889		0.160656	0.233616	26.1738	0.234573	9.12526	0.133956		0.343212	0.16973			1.81068		1.89756	21.4922	0.8487	2.7023	0.279566	45.8145	1.15177	0.575776	0.376022	4.71871		0.576388					0.724921		31.7859	25.9634	51.2208	0.724921	100.929
STD+n3
Day 7	Mean	1.81737	2.55697	6.1123	4.64383	10.8244	1.33264	198.29	2.24617	124.333	0.755019	<0.5	2.92756	1.91778	0.719024	<0.5	10.4962	<0.5	10.3593	116.974	1.99021	7.5337	6.90005	275.355	1.48464	1.44524	9.11873	79.3953	<0.5	<0.5	0.762504	<0.5	124.384	13.8369	129.292		357.507	154.723	366.799	268.192	1147.22
	SEM	0.0944724	0.21091	0.303719	0.364429	0.618004	0.0995719	8.12921	0.11126	5.79427	0.159154		0.230243	0.273198	0.128339		0.893086		0.959209	12.0871	0.297821	2.7002	0.635302	16.1607	0.151686	0.190244	0.531996	4.18559			0.0888357		10.0636	1.44571	8.07718		14.6522	13.8224	19.807	18.6903	60.5124
Day 14	Mean	0.676817	<0.5	<0.5	<0.5	5.44806	1.6367	340.243	3.68647	223.512	1.37893	<0.5	2.85134	<0.5	<0.5	<0.5	16.0573	<0.5	13.7532	186.456	3.49554	4.70299	6.91533	454.077	3.16709	1.22115	16.4816	129.402	<0.5	<0.5	<0.5	<0.5	174.33	14.4592	184.773		579.959	231.214	604.099	373.957	1789.23
	SEM	0.0869445				0.366823	0.122552	16.6418	0.110504	12.8316	0.289598		0.575497				1.2366		0.84071	11.5913	0.386748	2.79219	0.832894	28.2965	0.603353	0.335832	1.2494	7.57434					3.64428	2.87666	11.0094		29.9016	14.3439	37.0945	15.316	92.1204
Day 30	Mean	<0.5	<0.5	<0.5	<0.5	4.1005	0.724421	264.092	2.28307	150.468	1.68832	<0.5	3.4633	3.04387	<0.5	<0.5	17.4931	<0.5	12.645	162.747	3.1802	5.69338	7.9676	371.371	2.09209	1.09575	13.9779	94.4226	<0.5	<0.5	1.02083	<0.5	140.633	12.5979	165.041		429.986	209.726	482.876	319.293	1441.88
	SEM					0.406296	0.115542	20.598	0.232875	11.3898	0.361903		0.30283	0.378692			1.23663		1.20913	13.0361	0.456185	1.34717	0.346993	32.2784	0.255328	0.230922	1.18381	6.19693			0.11042		20.3494	1.65646	12.7384		33.2138	15.6093	36.4662	34.0748	115.962
Day 45	Mean	<0.5	<0.5	<0.5	<0.5	5.33084	1.79298	286.335	3.05933	166.351	1.47258	<0.5	3.92979	4.09947	<0.5	<0.5	13.6806	<0.5	11.4179	162.327	2.13186	3.2036	8.50429	409.99	1.20004	0.88129	13.1951	97.7224	<0.5	<0.5	<0.5	<0.5	136.76	14.6985	166.455		472.511	201.015	522.989	317.914	1514.43
	SEM					0.277776	0.192322	16.0633	0.17897	5.38607	0.279416		0.244333	0.173766			1.22703		0.849687	12.4071	0.52718	1.90731	0.7063	18.561	0.240659	0.140005	0.865692	7.76703					14.3726	1.872	7.46532		20.3654	12.6827	24.045	22.0134	71.5953
Blood Cells
[µg/mL whole blood]		saturated fatty acids (SFA)													monounsaturated fatty acids (MUFA)									n6-polyunsaturated fatty acids (n6-PUFA)							n3-PUFA						Sum Parameters
		C10:0	C11:0	C12:0	C13:0	C14:0	C15:0	C16:0	C17:0	C18:0	C20:0	C21:0	C22:0	C24:0	C14:1n5	C15:1n5	C16:1n7	C17:1n7	C18:1n7	C18:1n9	C20:1n9	C22:1n9	C24:1n9	C18:2n6	C18:3n6	C20:2n6	C20:3n6	C20:4n6	C22:2n6	C22:4n6	C18:3n3	C20:3n3	C20:5n3	C22:5n3	C22:6n3		SFA	MUFA	n6-PUFA	n3-PUFA	All FA
fat-1
Day 0	Mean	<0.25	<0.25	<0.25	<0.25	2.96442	2.05692	324.329	3.60043	147.902	3.78223	<0.25	13.0769	26.864	<0.25	<0.25	6.69311	<0.25	23.867	146.33	3.11213	1.09472	14.3447	148.792	1.13554	3.5555	15.7553	165.867	<0.25	9.97725	2.66904	<0.25	24.1421	30.1688	101.241		524.576	195.442	345.083	158.221	1223.32
	SEM					0.294229	0.188131	10.5376	0.137745	4.24108	0.176228		0.372954	0.813638			0.393621		1.44015	3.66459	0.15124	0.0477499	0.512618	4.47605	0.186158	0.201799	0.395448	4.02354		0.646598	0.112173		1.01423	0.899646	2.36911		14.0565	5.73977	7.75635	3.50621	28.7541
Day 30	Mean	<0.25	<0.25	<0.25	<0.25	2.10391	1.13506	282.802	2.89481	164.198	3.59279	<0.25	11.3199	22.9545	<0.25	<0.25	3.74018	<0.25	17.7295	136.165	2.83333	1.12718	12.8723	140.68	1.12968	3.58166	13.9219	206.471	<0.25	17.1795	0.530973	<0.25	10.6539	18.1531	74.9841		490.959	174.467	382.964	104.197	1152.59
	SEM					0.398088	0.286658	11.4728	0.137551	6.87892	0.259722		0.517271	0.833575			0.237754		0.999132	5.41302	0.145164	0.148202	0.659129	6.7134	0.282709	0.216301	0.73155	8.01721		0.668929	0.127089		0.760901	1.2669	3.8271		19.772	7.35333	15.7965	5.7886	47.6513
Wild Type
Day 0	Mean	<0.25	<0.25	<0.25	<0.25	2.91846	1.93337	314.887	3.80983	155.451	2.95741	<0.25	11.6753	22.7562	<0.25	<0.25	6.59676	<0.25	27.2281	133.416	3.65643	1.42026	16.5415	118.373	0.963547	3.00655	14.3351	253.841	<0.25	28.3212	1.29894	<0.25	2.66097	7.95685	79.6242		516.388	188.859	418.841	91.541	1215.63
	SEM					0.184126	0.159166	8.65936	0.198419	5.75517	0.0955873		0.368738	0.538713			0.332524		0.51171	3.66747	0.116641	0.0900451	0.468299	2.70338	0.244673	0.118981	0.567618	6.43082		0.628857	0.130143		0.217773	0.305153	2.20184		14.2588	4.27358	8.74886	2.4643	28.3462
STD
Day 7	Mean	<0.25	<0.25	<0.25	<0.25	2.67905	1.86918	290.356	3.28136	163.581	4.051	<0.25	12.2763	22.8838	<0.25	<0.25	4.32495	<0.25	20.683	126.514	3.18067	1.05304	13.106	138.966	1.4489	3.64964	13.5833	245.317	<0.25	28.433	<0.25	<0.25	1.33426	6.98748	69.437		500.978	168.862	431.398	77.7587	1179
	SEM					0.176858	0.0742718	9.58181	0.0777311	3.02894	0.210662		0.148269	0.350114			0.228236		0.498519	2.37391	0.0769246	0.0691853	0.327495	3.3957	0.0631626	0.124228	0.180229	2.46382		0.482287			0.0877857	0.241607	0.898722		12.5697	2.70656	5.89349	0.974244	19.8806
Day 14	Mean	<0.25	<0.25	<0.25	<0.25	5.40024	3.77806	255.945	2.70888	149.806	3.27118	<0.25	11.0763	20.2354	<0.25	<0.25	5.05321	<0.25	18.5191	119.223	2.97093	2.05606	11.7882	126.198	3.45486	3.08554	11.854	231.55	<0.25	27.9551	<0.25	<0.25	0.582773	5.56371	55.7056		452.221	159.611	404.098	61.8521	1077.78
	SEM					0.326629	0.181745	5.36211	0.116821	2.94339	0.177746		0.193241	0.456857			0.216278		0.633305	2.06282	0.149371	1.02463	0.467528	2.62059	0.106199	0.16134	0.248961	4.27286		0.519262			0.0526039	0.367205	1.41857		7.87797	3.62309	6.61081	1.60033	17.0897
Day 30	Mean	<0.25	<0.25	<0.25	<0.25	2.26827	1.1868	262.589	2.89338	158.359	3.69736	<0.25	11.8355	21.5481	<0.25	<0.25	4.08966	<0.25	17.7721	124.226	2.85996	1.01248	12.4662	134.162	1.36373	3.5155	12.8301	242.868	<0.25	32.4608	<0.25	<0.25	<0.25	2.53176	43.0411		464.377	162.427	427.2	45.7726	1099.78
	SEM					0.244611	0.131148	13.0575	0.0968392	5.57308	0.246104		0.387857	0.57129			0.30658		0.518541	3.94536	0.103115	0.0654416	0.302111	2.6294	0.0658663	0.120488	0.374205	7.89659		1.04473				1.07308	1.19325		18.3037	4.8936	11.064	1.16717	33.5185
Day 45	Mean	<0.25	<0.25	<0.25	<0.25	2.64629	1.35007	267.59	2.8788	156.516	3.24343	<0.25	11.2012	19.9647	<0.25	<0.25	4.85323	<0.25	20.0219	133.26	2.79577	1.2546	12.4687	128.913	1.47363	3.68031	12.5783	246.555	<0.25	32.7956	<0.25	<0.25	<0.25	1.41004	38.1774		465.39	174.654	425.995	39.5874	1105.63
	SEM					0.294656	0.239531	21.3865	0.220684	14.7767	0.221896		0.919011	1.63678			0.595142		2.21957	11.8338	0.332804	0.0543475	1.85902	10.0477	0.198546	0.356716	1.20497	22.5345		3.19376				0.145707	3.39448		38.7213	16.6805	37.0062	3.53248	95.6311
STD+n3
Day 7	Mean	<0.25	<0.25	<0.25	<0.25	4.93942	3.60943	318.706	3.51793	166.472	3.94282	<0.25	12.7373	24.878	<0.25	<0.25	4.6895	<0.25	18.4066	129.685	2.90787	1.08657	13.7322	138.66	2.24577	3.15314	12.4472	183.357	<0.25	22.2091	<0.25	<0.25	47.2517	16.0866	102.793		538.803	170.507	362.072	166.131	1237.51
	SEM					1.14816	0.819749	30.3743	0.324961	13.8437	0.38806		1.22328	2.1894			0.538276		1.14653	10.5227	0.199588	0.149306	1.05808	12.8614	0.615022	0.261442	1.16916	16.5305		1.92179			3.99549	1.23814	8.05758		49.5233	13.4548	33.0426	13.0758	108.781
Day 14	Mean	<0.25	<0.25	<0.25	<0.25	5.83717	3.81177	297.136	2.60819	151.358	3.35223	<0.25	11.0699	20.0608	<0.25	<0.25	5.36743	<0.25	16.1377	126.516	2.50046	1.38011	12.276	129.34	2.94278	2.3173	10.6674	126.916	<0.25	14.5985	<0.25	<0.25	56.0251	17.2324	108.132		495.234	164.178	286.782	181.389	1127.58
	SEM					0.357614	0.214114	13.5703	0.120314	8.67643	0.308195		0.627511	1.495			0.247216		0.836411	4.94487	0.0667288	0.192436	0.890267	5.15578	0.159853	0.199409	0.604759	6.09568		0.520028			3.70767	1.15295	6.78687		24.2413	6.57094	12.2312	11.5515	53.9867
Day 30	Mean	<0.25	<0.25	<0.25	<0.25	2.4529	1.13199	284.728	2.63585	139.185	3.04769	<0.25	10.398	21.0281	<0.25	<0.25	4.1255	<0.25	13.4866	118.909	2.10046	0.985492	11.3298	134.856	0.550188	2.45654	8.69544	85.0391	<0.25	6.86911	<0.25	<0.25	64.7397	20.1504	119.517		464.607	150.937	238.431	204.497	1058.47
	SEM					0.292668	0.146128	8.75719	0.0915225	4.79761	0.125468		0.409341	0.917798			0.682382		0.533774	4.31829	0.218779	0.105353	0.49837	4.07576	0.124222	0.096356	0.43524	3.41162		0.273378			2.85306	0.698865	4.24857		14.487	5.27319	7.65942	7.28965	31.9212
Day 45	Mean	<0.25	<0.25	<0.25	<0.25	3.09666	1.61625	289.099	2.79522	137.597	3.07618	<0.25	9.74644	19.0725	<0.25	<0.25	3.91293	<0.25	13.5798	120.449	2.07347	1.04257	11.2569	137.15	0.70878	2.79296	8.99946	76.5302	<0.25	3.80391	<0.25	<0.25	64.5816	21.0857	124.52		466.099	152.314	229.985	210.188	1058.59
	SEM					0.107614	0.0510552	9.88843	0.111177	6.0839	0.203606		0.361357	0.71443			0.252063		0.552671	4.77377	0.0554718	0.033593	0.443171	5.51509	0.0682254	0.143456	0.418809	2.97912		0.136488			2.55603	0.780948	5.01951		17.0822	5.71902	8.91872	7.86322	39.2949
Table annotations
In case an analyte was below limit of quantification (<LOQ) in more than 50% of samples within one group, the LOQ is shown.

## Sheet: S3B Table
Whole Blood
%FA of total FA		saturated fatty acids (SFA)													monounsaturated fatty acids (MUFA)									n6-polyunsaturated fatty acids (n6-PUFA)							n3-PUFA						Sum Parameters
		C10:0	C11:0	C12:0	C13:0	C14:0	C15:0	C16:0	C17:0	C18:0	C20:0	C21:0	C22:0	C24:0	C14:1n5	C15:1n5	C16:1n7	C17:1n7	C18:1n7	C18:1n9	C20:1n9	C22:1n9	C24:1n9	C18:2n6	C18:3n6	C20:2n6	C20:3n6	C20:4n6	C22:2n6	C22:4n6	C18:3n3	C20:3n3	C20:5n3	C22:5n3	C22:6n3		SFA	MUFA	n6-PUFA	n3-PUFA
fat-1
Day 0	Mean							23.7565	0.327738	11.3853	0.106953		0.541354	1.16669			1.37604		2.2138	15.5559	0.354522		0.536388	18.6555	0.152272	0.261834	1.16038	11.7478		0.412502	0.472444		1.34453	1.57525	6.87845		37.2488	20.0901	32.3904	10.2707
	SEM							0.454748	0.0261591	0.566907	0.013256		0.0334186	0.0968756			0.136376		0.182457	1.09612	0.0298125		0.0668673	0.55158	0.0152336	0.017749	0.0251106	0.532174		0.0260769	0.0531783		0.184021	0.0905775	0.191573		1.09106	1.38145	0.714574	0.306053
Day 30	Mean							19.7509	0.278681	13.6238	0.141496		0.694487	1.40565			0.514194		1.56183	12.8084	0.285546	0.166783	1.42833	17.776	0.137123	0.273115	0.972075	18.5564		0.926821	0.105564		1.73536	1.07177	5.90005		35.8714	16.7095	38.6416	8.77756
	SEM							0.555439	0.0121026	0.340964	0.0112929		0.0246365	0.0296251			0.0327628		0.0682815	0.311485	0.022826	0.0359806	0.0889411	0.15166	0.00432205	0.0169376	0.0292946	0.424917		0.0414109	0.00839671		0.23845	0.0193898	0.245743		0.695476	0.371338	0.391319	0.394883
Wild Type
Day 0	Mean							23.5473	0.38958	12.5886			0.487421	1.08497			1.42966		2.42643	14.1142	0.317922	0.136855	0.793641	15.5247	0.16548	0.204102	0.922894	18.4819		1.23329	0.230858		0.43644	0.402164	5.0867		38.2679	19.164	36.4993	6.06887
	SEM							0.451835	0.0263368	0.376445			0.0387233	0.0877318			0.120345		0.121556	0.397759	0.0175417	0.0115885	0.10666	0.188061	0.0161181	0.0195735	0.026435	0.537701		0.0417454	0.0141476		0.0291042	0.0257921	0.268392		0.808504	0.591555	0.557884	0.257632
STD
Day 7	Mean							21.4909	0.277868	12.5286	0.113677		0.560891	1.06671			1.01837		1.86289	12.6404	0.275976	0.204907	0.476763	20.6685	0.196836	0.283631	0.877782	19.5273		1.32522				0.338916	4.36798		36.0197	16.3315	42.8465	4.80232
	SEM							0.338142	0.00915949	0.168966	0.00397737		0.0474007	0.0971907			0.0648336		0.0604146	0.203337	0.0164575	0.0349412	0.0726509	0.825283	0.00762413	0.0272455	0.0356286	0.701897		0.0470766				0.0655241	0.223313		0.361529	0.177626	0.294352	0.225084
Day 14	Mean							20.7898	0.296381	13.7024	0.109529		0.565981	1.02966			0.895584		1.67049	11.8273	0.276887	0.351238	0.594229	19.9511	0.194433	0.243707	0.862655	20.9232		1.45196				0.221044	4.02124		36.4572	15.6157	43.6271	4.30001
	SEM							0.471808	0.0149311	0.345388	0.014672		0.0218819	0.0515079			0.0662705		0.0927308	0.234661	0.015379	0.106129	0.0431775	0.469543	0.0127222	0.00661954	0.0393825	0.398105		0.0229508				0.0173781	0.112492		0.613667	0.405575	0.498028	0.126683
Day 30	Mean							19.8765	0.279004	13.4407	0.124296		0.662795	1.01987			0.828939		1.78837	11.6835	0.263386	0.127738	0.814055	18.8378	0.213994	0.2751	0.918963	23.4473		1.76844			0.627612	0.199243	3.07492		35.3824	15.4634	45.4616	3.69258
	SEM							0.271652	0.00863782	0.201667	0.00886699		0.0315758	0.0261815			0.108703		0.052996	0.422248	0.0109871	0.0266583	0.0192255	0.437994	0.0149264	0.020361	0.027699	0.823355		0.0316512			0.0533064	0.00639651	0.103002		0.209905	0.515898	0.471565	0.191628
Day 45	Mean							19.9644	0.29009	13.6677	0.125054		0.665699	1.17704			0.639728		1.73407	12.4221	0.271912		1.32212	17.294	0.215087	0.279985	0.837979	23.4865		1.82064			0.778987	0.19166	2.91104		35.89	16.3899	43.9343	3.78586
	SEM							0.804071	0.0113803	0.241058	0.0104972		0.0416159	0.0546286			0.0756855		0.0933788	0.448651	0.0182066		0.109402	0.799481	0.0287917	0.0181238	0.0312358	0.342599		0.0677415			0.169365	0.0118774	0.0839831		0.901144	0.64011	0.836665	0.169668
STD+n3
Day 7	Mean							23.865	0.340085	13.1497	0.137802		0.702719	1.36099			0.983002		1.41997	11.4082	0.263557	0.178305	0.792094	17.2119		0.180679	0.728184	11.6231		0.949197			5.71393	1.0263	8.03426		39.4873	15.0451	30.6931	14.7745
	SEM							0.502393	0.0261389	0.348523	0.003895		0.035817	0.0931932			0.0620577		0.053807	0.696588	0.0309566	0.018332	0.0679889	1.52021		0.0151333	0.0414148	0.654094		0.0378074			0.39414	0.0642891	0.390449		0.842913	0.623269	0.902	0.809438
Day 14	Mean							23.7059	0.321427	14.0608	0.167223		0.78539	1.17489			0.956989		1.345	11.3736	0.268864	0.295658	0.56349	16.3826	0.097134	0.146808	0.737224	10.4872		0.742257			6.47112	1.09575	9.14273		40.208	14.6111	28.4712	16.7096
	SEM							0.759339	0.0312243	0.685789	0.0329502		0.0715105	0.0506839			0.0707024		0.047397	0.276726	0.0339034	0.0714668	0.136971	0.599981	0.0112812	0.00538285	0.025543	0.711331		0.0657599			0.192714	0.0475384	0.346342		1.31973	0.348927	0.975844	0.268823
Day 30	Mean							23.4258	0.276546	12.6101	0.126693		0.657275	1.34427			0.73891		1.32426	11.5762	0.244834	0.249613	0.999922	17.735		0.183555	0.751428	7.60637		0.379186			7.78366	1.55309	10.449		38.4407	15.0624	26.6735	19.8235
	SEM							0.369632	0.00710274	0.236786	0.00540449		0.0575123	0.0550227			0.084043		0.0533721	0.316161	0.0189426	0.140109	0.0908741	0.30108		0.00954897	0.0315633	0.270234		0.0154377			0.357375	0.0494485	0.278224		0.411324	0.47301	0.155952	0.57076
Day 45	Mean							22.864	0.286376	13.4278	0.183055		0.581954	1.2941			0.5193		1.24339	11.6152	0.231302	0.289687	1.21551	18.0554		0.203554	0.770542	6.91735		0.22587			7.5554	1.61449	10.8996		38.6372	15.0317	26.1952	20.1359
	SEM							0.758287	0.0177894	1.49908	0.044861		0.0256912	0.0459352			0.10902		0.0496059	0.723174	0.0140796	0.14281	0.0760633	0.632591		0.00980306	0.0440513	0.324576		0.0172168			0.383042	0.065224	0.411785		2.1934	0.864437	0.846228	0.793459
Plasma
%FA of total FA		saturated fatty acids (SFA)													monounsaturated fatty acids (MUFA)									n6-polyunsaturated fatty acids (n6-PUFA)							n3-PUFA						Sum Parameters
		C10:0	C11:0	C12:0	C13:0	C14:0	C15:0	C16:0	C17:0	C18:0	C20:0	C21:0	C22:0	C24:0	C14:1n5	C15:1n5	C16:1n7	C17:1n7	C18:1n7	C18:1n9	C20:1n9	C22:1n9	C24:1n9	C18:2n6	C18:3n6	C20:2n6	C20:3n6	C20:4n6	C22:2n6	C22:4n6	C18:3n3	C20:3n3	C20:5n3	C22:5n3	C22:6n3		SFA	MUFA	n6-PUFA	n3-PUFA
fat-1
Day 0	Mean	0.203607	0.110323	0.428343	0.0978059	0.45873	0.156692	19.967	0.298621	9.88047			0.322904	0.087529	0.0700932		1.95762		2.04103	18.5152	0.349216	0.287362	0.626808	25.7906	0.317344	0.227984	1.17252	8.52646		0.0703112	0.859656		1.24376	0.534929	5.46888		31.9753	23.8357	36.0818	8.10723
	SEM	0.0248674	0.0150942	0.0570697	0.0199024	0.0219976	0.00397835	0.239802	0.0143128	0.549605			0.05398	0.0154285	0.0165714		0.150782		0.238661	1.42697	0.0333548	0.139937	0.0602267	0.406305	0.0213581	0.0215948	0.0310406	0.718174		0.0179895	0.0672895		0.0803069	0.0131691	0.192896		0.734046	1.74683	0.9533	0.199084
Day 30	Mean			0.0356729		0.272866	0.075257	16.8048	0.173388	12.2801	0.0757363		0.280475	0.261947			1.0545		1.25077	12.741	0.191936	0.405129	0.503594	25.0902	0.409138	0.136057	0.936504	20.0403		0.152726	0.141093		0.590643	0.136697	6.07861		30.2424	16.0456	46.765	6.94704
	SEM			0.00620466		0.0432341	0.0195456	0.392498	0.00581333	0.508223	0.010253		0.0262652	0.011077			0.0769971		0.159754	1.00721	0.0210818	0.151943	0.0211902	0.341504	0.0291678	0.0182055	0.0255088	0.432373		0.0177216	0.0170536		0.102128	0.02896	0.518645		0.476425	1.23061	0.565563	0.634077
Wild Type
Day 0	Mean	0.32329	0.15205	0.618576	0.188008	0.520735	0.153735	18.929	0.296976	11.0613			0.285297	0.0933578	0.0715842		1.93433		2.1843	15.999	0.304925	0.192502	0.677414	22.3885	0.339608	0.194229	1.05388	15.9708		0.147621	0.450812		0.445041	0.231616	5.12289		32.4157	21.3521	40.0946	6.13759
	SEM	0.0136556	0.0141339	0.0268068	0.0192468	0.0292504	0.00871763	0.1368	0.0159252	0.426155			0.0697895	0.0115348	0.0113888		0.202532		0.219863	1.03453	0.0274916	0.0773029	0.0574151	0.47622	0.0272701	0.0222683	0.0550661	0.708876		0.0154621	0.0388353		0.0225772	0.0267088	0.272137		0.666056	1.39986	0.860866	0.300271
STD
Day 7	Mean			0.0249876		0.30017	0.0816962	17.5766	0.194475	10.9286	0.095802		0.231411	0.180086			1.30688		1.79483	13.7938	0.291989	0.487925	0.310516	29.1353	0.378105	0.25952	0.865988	17.8998		0.404346	0.0807215		0.0863619	0.0781834	3.34393		29.6013	17.9083	48.943	3.54738
	SEM			0.00229445		0.0233171	0.0062525	0.632306	0.00760827	0.242038	0.00809661		0.0148056	0.0119977			0.123178		0.175188	0.384928	0.0140399	0.195202	0.039419	1.14561	0.0184446	0.0276899	0.0486773	1.00983		0.0202761	0.00917197		0.0147964	0.0100285	0.269672		0.712776	0.753856	0.508729	0.278782
Day 14	Mean					0.31172	0.0975952	17.1644	0.240743	13.4216	0.0801955		0.250021	0.196281			0.932857		1.3742	11.796	0.241752	0.209664	0.307328	28.7539	0.387971	0.19881	0.827086	19.8483		0.332153					3.06006		31.7812	14.8106	50.3482	3.06006
	SEM					0.0123769	0.00684724	0.407267	0.00521341	0.391765	0.0114935		0.025653	0.00777285			0.0707167		0.124367	0.409755	0.0212892	0.056856	0.0291394	0.619717	0.0211943	0.0221327	0.0333676	0.626947		0.0204274					0.0832976		0.240617	0.595026	0.357918	0.0832976
Day 30	Mean			0.0314031		0.27538	0.0532652	16.6711	0.191954	12.2722	0.0816685		0.278801	0.203864			1.3186		1.63088	11.8316	0.227217	0.315151	0.4364	26.7582	0.399668	0.158507	0.901238	23.1149		0.364787	0.0509275				2.52697		30.0303	15.7115	51.6973	2.56092
	SEM			0.000603008		0.0231095	0.00540964	0.259319	0.0097258	0.38145	0.00453362		0.0129952	0.0119735			0.180657		0.149943	0.864598	0.0192026	0.0772431	0.0290783	0.624139	0.0447306	0.0104615	0.0544978	0.979869		0.0125856	0.00674448				0.127681		0.370877	1.08513	0.655053	0.125346
Day 45	Mean			0.0328855		0.269461	0.0968735	16.4456	0.20486	13.1114	0.0556863		0.30064	0.271675			1.22096		1.37201	11.7469	0.196109	0.583075	0.520355	24.1239	0.436442	0.132599	0.733506	25.3814		0.351405					2.42318		30.7781	15.6394	51.1593	2.42318
	SEM			0.00470847		0.0139559	0.0127592	0.680977	0.00801129	0.557083	0.00480702		0.0187336	0.0234729			0.163375		0.126565	0.908729	0.0431745	0.134271	0.0214918	1.39366	0.0735356	0.0272748	0.0376771	1.37993		0.0148067					0.113062		0.132793	1.09003	0.958753	0.113062
STD+n3
Day 7	Mean	0.159862	0.222744	0.537364	0.410603	0.948674	0.116182	17.3353	0.196785	10.8649	0.0919875		0.257633	0.167427	0.0705102		0.910342		0.894201	10.0948	0.171747	0.810866	0.608584	23.9909	0.129923	0.125651	0.796675	6.95507			0.0695032		10.8173	1.19646	11.2644		31.2634	13.4024	31.9982	23.336
	SEM	0.00919354	0.0141812	0.0302334	0.0385186	0.0511271	0.00607701	0.242936	0.00898843	0.243479	0.0263316		0.0217468	0.0227037	0.0170456		0.0506045		0.043568	0.546751	0.0193838	0.241855	0.0608643	0.517123	0.0126621	0.015448	0.0335945	0.336164			0.00849635		0.568354	0.0699362	0.265984		0.54471	0.675569	0.765883	0.756757
Day 14	Mean	0.0421921				0.308374	0.0912323	19.0335	0.207973	12.4896	0.0947659		0.182181				0.899623		0.768425	10.4249	0.1932	0.359162	0.390592	25.33	0.170495	0.101654	0.916612	7.22733					9.84237	0.938996	10.316		32.4233	12.9162	33.6953	20.9652
	SEM	0.00872476				0.0260042	0.00479952	0.163668	0.00916778	0.332386	0.00681064		0.0204181				0.0600418		0.0211534	0.34441	0.0144719	0.19156	0.0502114	0.61845	0.0264092	0.00764029	0.0364063	0.15691					0.408241	0.0637672	0.259462		0.39771	0.362162	0.679607	0.309946
Day 30	Mean					0.283655	0.0498711	18.3431	0.157146	10.4588	0.117815		0.23988	0.20992			1.22864		0.877256	11.3118	0.220979	0.418323	0.563938	25.69	0.14823	0.080604	0.983733	6.67618			0.0717088		9.53996	0.856952	11.4794		29.8657	14.6209	33.5653	21.948
	SEM					0.0137984	0.00546731	0.197657	0.00394877	0.161542	0.0262705		0.00630518	0.0207368			0.0733674		0.0430369	0.324921	0.029009	0.123425	0.0351608	0.361335	0.0201084	0.00945833	0.0806334	0.521068			0.00712225		0.811295	0.055132	0.350872		0.266683	0.478084	0.351411	0.985341
Day 45	Mean					0.351901	0.117442	18.9096	0.2018	11.0275	0.0980939		0.259165	0.273162			0.902002		0.751757	10.6731	0.140067	0.43232	0.563133	27.0866	0.0779837	0.0581731	0.872131	6.45614					8.9897	0.964935	11.0005		31.2475	13.2463	34.5511	20.9552
	SEM					0.0060724	0.00832651	0.558069	0.00474275	0.390785	0.0185428		0.00719554	0.0202633			0.059521		0.0289916	0.370227	0.0320324	0.228361	0.0433815	0.318371	0.0133335	0.0084569	0.042945	0.409676					0.694585	0.0976864	0.174574		0.700722	0.303417	0.45993	0.791408
Blood Cells
%FA of total FA		saturated fatty acids (SFA)													monounsaturated fatty acids (MUFA)									n6-polyunsaturated fatty acids (n6-PUFA)							n3-PUFA						Sum Parameters
		C10:0	C11:0	C12:0	C13:0	C14:0	C15:0	C16:0	C17:0	C18:0	C20:0	C21:0	C22:0	C24:0	C14:1n5	C15:1n5	C16:1n7	C17:1n7	C18:1n7	C18:1n9	C20:1n9	C22:1n9	C24:1n9	C18:2n6	C18:3n6	C20:2n6	C20:3n6	C20:4n6	C22:2n6	C22:4n6	C18:3n3	C20:3n3	C20:5n3	C22:5n3	C22:6n3		SFA	MUFA	n6-PUFA	n3-PUFA
fat-1
Day 0	Mean					0.242368	0.168379	26.4946	0.293959	12.0924	0.311077		1.06916	2.19589			0.54662		1.94933	11.9615	0.253904	0.0898932	1.17133	12.1709	0.0926546	0.289782	1.28826	13.5628		0.814078	0.217948		1.97735	2.46634	8.27933		42.8679	15.9726	28.2185	12.941
	SEM					0.0241279	0.016013	0.401046	0.00569638	0.210507	0.0199808		0.0205343	0.0417523			0.0268334		0.0983766	0.098471	0.00805148	0.00505924	0.0207288	0.285989	0.0152071	0.0110287	0.0168188	0.175678		0.0426759	0.00645318		0.0884138	0.0496336	0.109127		0.248145	0.230384	0.261566	0.171129
Day 30	Mean					0.181356	0.112515	24.5454	0.251005	14.2475	0.312251		0.981265	1.99458			0.324		1.53482	11.8186	0.245484	0.0978748	1.11494	12.1971	0.0961716	0.311414	1.20682	17.9267		1.49614	0.0692936		0.919521	1.56567	6.50298		42.6071	15.1358	33.2343	9.02281
	SEM					0.0321455	0.0219295	0.14812	0.00509334	0.166722	0.0202303		0.0106915	0.0252316			0.0140995		0.045447	0.085839	0.00631541	0.0120795	0.0194412	0.186814	0.0228635	0.015776	0.0304337	0.155851		0.0515162	0.00412591		0.0349309	0.0531943	0.163988		0.107258	0.142594	0.256209	0.22139
Wild Type
Day 0	Mean					0.239538	0.158665	25.9048	0.313061	12.7698	0.2431		0.960215	1.87367			0.544439		2.24554	10.9723	0.300726	0.117052	1.36161	9.75288	0.0785798	0.24759	1.18032	20.8776		2.33066	0.106984		0.218634	0.654837	6.54746		42.4628	15.5417	34.4676	7.52791
	SEM					0.0116866	0.011124	0.395737	0.0125613	0.202276	0.00356938		0.0185032	0.0367649			0.031058		0.0642191	0.112015	0.00614896	0.00772993	0.0322344	0.230017	0.0188645	0.00948912	0.045041	0.0961605		0.0241358	0.0106278		0.016872	0.021563	0.0599276		0.302165	0.175055	0.230898	0.0632459
STD
Day 7	Mean					0.226456	0.158415	24.6	0.278293	13.8734	0.343562		1.04248	1.94211			0.367109		1.75453	10.7305	0.269958	0.0895489	1.11374	11.7801	0.122896	0.309355	1.15329	20.8243		2.41404			0.113811	0.594921	5.89714		42.4647	14.3254	36.604	6.60587
	SEM					0.0120997	0.00507181	0.483607	0.00432572	0.0699755	0.0164219		0.0191562	0.0260097			0.0193264		0.0326153	0.087917	0.00648512	0.00636082	0.0365261	0.113573	0.00490663	0.00762285	0.0198467	0.246997		0.0492984			0.00895011	0.0291347	0.11766		0.420746	0.106031	0.261322	0.149062
Day 14	Mean					0.502428	0.351391	23.7476	0.251004	13.8974	0.302911		1.02849	1.87731			0.470141		1.71988	11.0652	0.275169	0.19085	1.09265	11.7114	0.32093	0.28586	1.09957	21.4809		2.59438			0.0539486	0.515383	5.16524		41.9586	14.8139	37.493	5.73457
	SEM					0.0341658	0.019573	0.320572	0.00809404	0.125564	0.0134588		0.0193492	0.028637			0.0245866		0.0611099	0.143869	0.0110793	0.0945552	0.0338426	0.185372	0.0111172	0.0125596	0.0100056	0.135085		0.0359176			0.00465379	0.0304716	0.0641221		0.295504	0.292407	0.134194	0.0676201
Day 30	Mean					0.205411	0.107435	23.8371	0.263238	14.3947	0.335563		1.07812	1.96268			0.372557		1.61706	11.2953	0.260111	0.092288	1.13503	12.2264	0.123969	0.32053	1.16782	22.0787		2.95135				0.381493	3.91677		42.1842	14.7724	38.8687	4.1747
	SEM					0.0203017	0.0106668	0.671853	0.00588647	0.16949	0.0182196		0.0359726	0.0516406			0.0284695		0.0257375	0.100444	0.00583235	0.00598226	0.0207565	0.29245	0.0043976	0.0128347	0.0248554	0.0908651		0.0274547				0.104049	0.0635532		0.514236	0.146824	0.319721	0.147452
Day 45	Mean					0.248309	0.129584	24.2469	0.261459	14.1274	0.295949		1.01434	1.80813			0.440023		1.80104	12.0485	0.250958	0.115626	1.10898	11.6965	0.136247	0.332725	1.13722	22.2653		2.95615				0.126912	3.45165		42.1321	15.7652	38.5242	3.57856
	SEM					0.0447478	0.0348744	0.206354	0.00861561	0.142063	0.015282		0.0129191	0.0321411			0.0396654		0.0579898	0.105018	0.00979958	0.00957583	0.0772049	0.229972	0.021419	0.0103927	0.0396616	0.167768		0.0511244				0.00279226	0.0790142		0.157082	0.244356	0.111923	0.0786032
STD+n3
Day 7	Mean					0.38693	0.283564	25.6898	0.283885	13.4753	0.319528		1.02688	2.01107			0.376573		1.5004	10.5079	0.236759	0.0880211	1.11386	11.1916	0.175869	0.255292	1.00386	14.8054		1.79558			3.82957	1.30762	8.33486		43.4769	13.8235	29.2275	13.472
	SEM					0.0695786	0.0503569	0.392016	0.00465217	0.12661	0.0200433		0.0139718	0.0334088			0.0181529		0.031571	0.143983	0.00664792	0.010805	0.0187982	0.137687	0.0424388	0.00463827	0.0140504	0.107223		0.0075096			0.11624	0.0442477	0.0945815		0.326715	0.160829	0.156902	0.189157
Day 14	Mean					0.528636	0.34535	26.3701	0.231567	13.3896	0.294681		0.979535	1.76655			0.484016		1.43052	11.2558	0.223225	0.124229	1.08163	11.5006	0.266099	0.203856	0.94419	11.2564		1.29913			4.94927	1.5217	9.55319		43.9061	14.5995	25.4703	16.0242
	SEM					0.0555202	0.0353204	0.220799	0.00396155	0.181292	0.0202065		0.0143292	0.0558011			0.0415041		0.0175378	0.218764	0.00682233	0.0197782	0.0306863	0.180729	0.025743	0.0103346	0.012744	0.0594295		0.020077			0.121914	0.0372316	0.171243		0.233052	0.237806	0.17935	0.307932
Day 30	Mean					0.232072	0.106401	26.8989	0.248925	13.1474	0.289582		0.981506	1.98491			0.394076		1.2749	11.2499	0.198918	0.0930041	1.07016	12.7455	0.0559112	0.232153	0.819303	8.02223		0.650535			6.11456	1.9031	11.285		43.8896	14.281	22.5177	19.3117
	SEM					0.0284389	0.0127778	0.151147	0.00325498	0.195411	0.015326		0.0190852	0.0546964			0.0711972		0.0396824	0.357373	0.0206771	0.00943902	0.0343785	0.132646	0.0126429	0.00631747	0.0233018	0.139699		0.0246849			0.186863	0.0236245	0.152241		0.229095	0.43344	0.0870629	0.276742
Day 45	Mean					0.294043	0.153822	27.3283	0.264034	12.9791	0.291163		0.921367	1.80326			0.372079		1.28269	11.3755	0.196493	0.0991673	1.06355	12.9507	0.0675625	0.263679	0.849356	7.22797		0.359711			6.10705	1.99267	11.7567		44.0351	14.3895	21.719	19.8564
	SEM					0.0117816	0.00717798	0.168532	0.00353609	0.0934159	0.0182899		0.0135128	0.0310052			0.0280811		0.0230616	0.122465	0.00419751	0.00431491	0.0173978	0.110738	0.00713614	0.00894734	0.018899	0.0674076		0.00621249			0.132836	0.0261745	0.107629		0.141464	0.118295	0.0757465	0.101403
Liver
%FA of total FA		saturated fatty acids (SFA)													monounsaturated fatty acids (MUFA)									n6-polyunsaturated fatty acids (n6-PUFA)							n3-PUFA						Sum Parameters
		C10:0	C11:0	C12:0	C13:0	C14:0	C15:0	C16:0	C17:0	C18:0	C20:0	C21:0	C22:0	C24:0	C14:1n5	C15:1n5	C16:1n7	C17:1n7	C18:1n7	C18:1n9	C20:1n9	C22:1n9	C24:1n9	C18:2n6	C18:3n6	C20:2n6	C20:3n6	C20:4n6	C22:2n6	C22:4n6	C18:3n3	C20:3n3	C20:5n3	C22:5n3	C22:6n3		SFA	MUFA	n6-PUFA	n3-PUFA
fat-1
Day 0	Mean	0.0235703	0.020103	0.0424646	0.0260028	0.279058	0.119531	20.7207	0.235458	12.6765	0.0570324	0.0295253	0.0657542	0.24232	0.00788049		1.67678		2.4331	18.7904	0.270736	0.0417097	0.464702	19.0588	0.323014	0.272651	1.36364	11.0417	0.00594313	0.172771	0.527866	0.0386356	0.796504	0.601397	7.57377		34.538	23.6853	32.2385	9.53818
	SEM	0.00190243	0.00209692	0.00291219	0.00257734	0.0119743	0.00249927	0.222509	0.00663319	0.412869	0.00250217	0.0023333	0.0143357	0.0121897	0.000888142		0.0743413		0.112352	0.861958	0.00367058	0.00520683	0.0317615	0.655096	0.0189	0.0103486	0.0471096	0.37901	0.000657846	0.00728224	0.0357872	0.00247831	0.0323536	0.0131568	0.231285		0.465702	0.849374	0.531661	0.230096
Day 30	Mean			0.00801095		0.239986	0.0263847	18.5693	0.142559	12.5444	0.0563817		0.3436	- *			1.22257		2.05043	20.1686	0.320312	0.0236315	0.332771	21.1992	0.439787	0.359833	1.0358	13.2485	0.0103985	0.388882	0.0868583	0.00594599	0.15855	0.250156	6.77433		31.9307	24.1158	36.6807	7.27286
	SEM			0.000655781		0.031216	0.00421605	0.426796	0.00870225	0.563534	0.00316771		0.0215358				0.122705		0.174769	1.54318	0.021131	0.0102775	0.0203396	0.875875	0.0419674	0.0241975	0.0282582	0.742398	0.00176885	0.0267519	0.0130194	0.00018144	0.0202792	0.0266671	0.502874		0.950168	1.78256	0.604948	0.549087
Wild Type
Day 0	Mean	0.0205627	0.016488	0.0370339	0.0198098	0.313412	0.119218	20.2319	0.219159	12.1258	0.0568217	0.0347011	0.0717089	0.21246	0.0115813		1.99772		3.00381	20.408	0.319765	0.0335489	0.471492	17.636	0.333025	0.259335	1.06621	13.3298	0.00687768	0.352771	0.419347	0.0328713	0.233207	0.275575	6.3454		33.4636	26.2459	32.984	7.3064
	SEM	0.002967	0.00214773	0.00276135	0.00223788	0.0290604	0.00448209	0.228312	0.0132481	0.570983	0.00553481	0.00245545	0.0115212	0.0154126	0.00205695		0.247903		0.272964	1.36126	0.0202614	0.00207865	0.0265863	0.586022	0.0314876	0.0131813	0.0696872	0.705105	0.000677831	0.0242627	0.0335693	0.00230602	0.0137484	0.0155498	0.371424		0.673341	1.81342	0.886706	0.372244
STD
Day 7	Mean	0.00431218				0.303313	0.082878	20.0457	0.218024	14.0365	0.0780541	0.0438413	0.44063	0.4406	0.0140012		1.43257		2.43076	13.955	0.288246	0.0582712	0.36218	19.1705	0.361658	0.420289	1.12202	18.2216	0.00557816	0.654217	0.057785		0.00794498	0.0961433	5.64859		35.6934	18.541	39.9549	5.81069
	SEM	0.000272099				0.0416083	0.00600207	0.678599	0.00712034	0.457193	0.00254306	0.00245455	0.0239278	0.0166611	0.00146182		0.105877		0.201793	0.886555	0.0165568	0.0100684	0.023107	0.325138	0.0158652	0.0240786	0.0302094	0.736174	0.000410496	0.0214863	0.00646761		0.00139425	0.00521323	0.279856		0.929703	1.09592	0.556901	0.283904
Day 14	Mean			0.0115399		0.320863	0.0663366	18.8382	0.176361	12.8342	0.0675137	0.0399124	0.324866	0.311905	0.00981727		1.26838		2.28662	19.1971	0.33175	0.0402014	0.285285	21.5532	0.460443	0.410402	1.08401	15.412	0.0111324	0.64788	0.0529778		0.00810936	0.0518304	3.89729		32.9917	23.4191	39.579	4.01021
	SEM			0.000390422		0.0157649	0.00231968	0.570628	0.00538378	0.283151	0.00336933	0.00374206	0.0147277	0.0163518	0.00114611		0.0877911		0.16902	0.811362	0.0203802	0.00798501	0.0129428	0.995393	0.0265148	0.0230957	0.0429713	0.476037	0.00102316	0.0340019	0.00547346		0.000889764	0.00213209	0.161315		0.708313	0.960862	0.811547	0.158126
Day 30	Mean			0.0107186		0.305677	0.0238867	19.0767	0.182334	12.8458	0.0694235		0.374294	- *	0.0175315		1.68025		2.43126	18.9865	0.338476	0.0191402	0.35242	21.1094	0.461161	0.380806	0.994564	15.902	0.00822665	0.665098	0.0448085			0.0765198	3.65187		32.8893	23.8131	39.5212	3.7764
	SEM			0.000541788		0.0323081	0.00369666	0.458049	0.0115644	0.813338	0.00498805		0.0230308		0.00636615		0.23919		0.208831	1.24899	0.00973572	0.00847174	0.0240464	1.02195	0.0528742	0.0224129	0.0362203	0.931753	0.000994563	0.0363245	0.00449774			0.00576279	0.24343		1.04502	1.59958	0.767458	0.24002
Day 45	Mean			0.00955374		0.346206	0.0366624	17.7518	0.138224	9.5319	0.0407164		0.225849	- *	0.0119506		1.88742		9.90452	19.2867	0.380255	0.0318397	0.293458	24.3283	0.661969	0.319765	0.728304	11.1727	0.00689966	0.490353	0.0545069			0.0420665	2.32606		28.0809	31.7882	37.7082	2.42263
	SEM			0.000991782		0.0354037	0.00569643	0.796104	0.0144709	0.738856	0.00375794		0.0203484		0.00361896		0.255787		7.65311	5.76842	0.0223204	0.0109379	0.0118518	0.651553	0.0498205	0.0305472	0.0500924	1.17916	0.00138784	0.0635626	0.0027221			0.00343267	0.232434		1.28245	3.04049	1.7266	0.233465
STD+n3
Day 7	Mean	0.0182594	0.0163383	0.0301045	0.0187392	0.263089	0.101682	21.2169	0.199675	14.7	0.0784767	0.04676	0.328966	0.356982	0.00949765		0.955993		1.3145	10.5863	0.157164	0.0465991	0.438476	17.3657	0.13278	0.238555	1.10099	7.76368	0.00620724	0.177096	0.085907	0.00838527	6.08186	1.48257	14.6755		37.3759	13.5069	26.783	22.3342
	SEM	0.00127442	0.00160874	0.00207067	0.001992	0.011812	0.00294001	0.128842	0.00546369	0.280137	0.00398928	0.00196251	0.00997132	0.00814628	0.000832344		0.0734693		0.0550515	0.39795	0.00544534	0.00783207	0.0214712	0.422731	0.0033718	0.00350437	0.0257377	0.190327	0.0012017	0.00293969	0.0046772	0.000741956	0.420647	0.0524196	0.27354		0.255819	0.48719	0.552915	0.633529
Day 14	Mean	0.00279905		0.0108189		0.317635	0.0596063	22.2851	0.130547	11.8439	0.0613233	0.0283221	0.201431	0.200639	0.00687762		1.31259		1.39514	18.0004	0.202155	0.0188072	0.286448	19.1891	0.201264	0.199671	1.05436	5.93954	0.00582461	0.0936237	0.0987613		4.43812	1.36108	11.0555		35.1408	21.2224	26.6834	16.9534
	SEM	0.000269817		0.000482784		0.0178275	0.00174164	0.404467	0.0055316	0.386995	0.00680074	0.00199914	0.0112159	0.0114786	0.000725592		0.101322		0.0571153	1.12796	0.0113988	0.00397029	0.0253016	1.20707	0.0160243	0.00949567	0.0465578	0.402325	0.000594458	0.00616434	0.0171635		0.192517	0.0586118	0.423072		0.788508	1.24984	1.07542	0.588923
Day 30	Mean			0.0101957		0.252566	0.0370806	21.7155	0.113285	12.2327	0.058561		0.274344	- *			1.30917		1.24021	14.7052	0.171895	0.0148502	0.399635	19.6969	0.167513	0.203049	1.01688	5.12087		0.062384	0.0977749		5.38904	1.60406	14.1102		34.6962	17.8345	26.2676	21.2017
	SEM			0.00143811		0.0212913	0.00828539	0.139733	0.00943225	0.532092	0.00482343		0.0171577				0.11156		0.118234	1.50761	0.016324	0.00222403	0.0260198	0.425882	0.0167555	0.0123341	0.0429632	0.191396		0.00556192	0.00462976		0.443283	0.0793589	0.759943		0.540334	1.72838	0.5203	1.25403
Day 45	Mean			0.00814333		0.222871	0.0231331	21.4657	0.134526	12.2284	0.0574129		0.250447	- *			1.04756		1.23276	15.9636	0.237295		0.409748	20.7958	0.180497	0.247226	1.23254	6.09916		0.0689777	0.0697205		4.22732	1.32659	12.4648		34.3884	18.8977	28.6254	18.0884
	SEM			0.000451809		0.0165112	0.00545056	0.272543	0.0103655	0.320108	0.00505175		0.016773				0.0438104		0.052124	0.648282	0.00461452		0.0146761	1.11154	0.0101087	0.00695102	0.0542745	0.206395		0.00452905	0.00594246		0.447675	0.0406448	0.455393		0.535212	0.624439	0.958497	0.901382
Kidney
%FA of total FA		saturated fatty acids (SFA)													monounsaturated fatty acids (MUFA)									n6-polyunsaturated fatty acids (n6-PUFA)							n3-PUFA						Sum Parameters
		C10:0	C11:0	C12:0	C13:0	C14:0	C15:0	C16:0	C17:0	C18:0	C20:0	C21:0	C22:0	C24:0	C14:1n5	C15:1n5	C16:1n7	C17:1n7	C18:1n7	C18:1n9	C20:1n9	C22:1n9	C24:1n9	C18:2n6	C18:3n6	C20:2n6	C20:3n6	C20:4n6	C22:2n6	C22:4n6	C18:3n3	C20:3n3	C20:5n3	C22:5n3	C22:6n3		SFA	MUFA	n6-PUFA	n3-PUFA
fat-1
Day 0	Mean	0.0532386	0.0406276	0.0918357	0.0557383	0.450702	0.0887909	21.0953	0.226522	15.5204	0.330108	0.0419087	1.14337	1.86202	0.0205256		0.914703		2.62378	11.6666	0.309318	0.0911433	0.683749	14.6882	0.0618295	0.600236	0.942768	13.4893	0.0101726	0.173381	0.342547	0.0702869	1.67993	0.817109	9.81382		41.0006	16.3098	29.9659	12.7237
	SEM	0.00751643	0.00486276	0.00669077	0.00651325	0.0835244	0.00650591	0.253597	0.00597676	0.580513	0.0201034	0.00297594	0.102689	0.192656	0.00182842		0.172852		0.0468821	1.78651	0.0446154	0.0179402	0.0540449	0.649428	0.00695402	0.0276368	0.0679416	1.04164	0.000499275	0.0136095	0.0519418	0.00608207	0.148467	0.046833	0.605904		0.72033	1.9125	0.503163	0.730931
Day 30	Mean			0.00806211		0.158852	0.0515557	17.9418	0.156054	17.1145	0.31703	0.0126066	1.06221	1.68158			0.375183		2.54193	8.09319	0.263449	0.0722463	0.752419	13.1577	0.0580998	0.792003	0.694811	20.3505	0.0124853	0.435079	0.0629775	0.0192737	1.00493	0.760401	12.056		38.5016	12.0984	35.4965	13.9035
	SEM			0.00145626		0.0161001	0.00148936	0.164652	0.00386303	0.329497	0.00583119	0.0015888	0.0128734	0.0329011			0.0402971		0.0576372	0.447668	0.0093316	0.02019	0.0100914	0.204327	0.00101012	0.0453518	0.0202123	0.614805	0.00126318	0.0158799	0.00517229	0.00238184	0.0660372	0.0506498	0.352667		0.281815	0.535527	0.54729	0.42415
Wild Type
Day 0	Mean	0.0462548	0.0363789	0.0852558	0.0438187	0.566478	0.105193	20.6888	0.230053	14.3166	0.276794	0.0432697	0.941155	1.38465	0.0216566		1.45117		3.15693	13.9793	0.402601	0.131304	0.665494	13.1561	0.0658017	0.520128	0.678374	17.1115	0.0100681	0.434069	0.31871	0.0371856	0.123868	0.359724	8.61679		38.7646	19.8048	31.9743	9.45628
	SEM	0.00750982	0.00670191	0.00756104	0.00643884	0.0700013	0.00861963	0.207545	0.00379682	0.54493	0.0167268	0.00413998	0.10806	0.110472	0.00288864		0.264675		0.0411527	1.45272	0.0438518	0.0535885	0.0508684	0.786329	0.0104071	0.0158087	0.0244216	1.16267	0.00154128	0.0298127	0.0515562	0.00187631	0.00691387	0.0237203	0.71228		0.537234	1.6598	0.501412	0.683035
STD
Day 7	Mean	0.00580086	0.00847267	0.0153868		0.249014	0.057777	18.5149	0.190614	16.2366	0.307586	0.0160672	1.10948	1.71673	0.0116723		0.649641		2.66442	9.59566	0.263175	0.0308667	0.668012	14.1122	0.0705311	0.807283	0.711711	21.3279		0.677607	0.059825	0.0193186	0.0489844	0.253653	9.61199		38.4246	13.8744	37.7072	9.99377
	SEM	0.000358262	0.00135641	0.00183656		0.0362675	0.00219622	0.18427	0.00429816	0.416607	0.00592184	0.00208612	0.047841	0.0696867	0.00250417		0.110327		0.0480848	0.744532	0.0134545	0.00990391	0.0242196	0.652448	0.00449935	0.0232306	0.0216816	0.695169		0.0152218	0.0124419	0.00108284	0.00464118	0.0111263	0.388088		0.375959	0.816821	0.133275	0.390996
Day 14	Mean			0.0139083		0.315028	0.0559217	18.3667	0.172423	16.1216	0.31048	0.0172084	1.0571	1.69432	0.0207609		0.849267		2.54278	10.2654	0.289117	0.0627658	0.72583	14.4775	0.0754427	0.847252	0.639203	21.131	0.013706	0.786546	0.0422287	0.0107361	0.0179147	0.197252	8.90496		38.1218	14.7456	37.9661	9.16653
	SEM			0.00261028		0.0523145	0.000903889	0.241536	0.00549481	0.45213	0.0113711	0.0012672	0.0455764	0.0751307	0.00984326		0.258579		0.0598949	1.02323	0.0196933	0.0178675	0.0286421	0.959289	0.00329331	0.0423922	0.0317298	0.948782	0.00212189	0.0251738	0.0054735	0.000358689	0.0033442	0.0106895	0.40061		0.543833	1.0883	0.487967	0.408338
Day 30	Mean			0.0172671		0.33207	0.0515533	18.4823	0.158991	16.0623	0.309429	0.0476853	1.03243	1.54175	0.0217165		1.07969		2.54009	10.8008	0.262655	0.0669706	0.714121	14.657	0.082334	0.818712	0.644019	21.6517	0.00855963	0.927734	0.030179	0.00542663	0.0150498	0.213775	7.43671		38.0341	15.4788	38.7886	7.69843
	SEM			0.00493193		0.0913663	0.00261473	0.327695	0.00357584	0.850157	0.0131915	0.0339429	0.0630429	0.101208	0.00931264		0.373678		0.0702143	1.6642	0.0145776	0.0103286	0.0402662	0.990502	0.00367155	0.0347776	0.0293111	1.58898	0.00125004	0.0519019	0.0070571	0.0010778	0.00200613	0.0179908	0.614595		0.619061	1.94235	0.719728	0.62546
Day 45	Mean	0.0057808		0.0153512		0.288953	0.0557368	18.6217	0.165306	16.5032	0.325508	0.0178158	1.07717	1.59076	0.0168092		0.768512		2.70612	9.98904	0.275477	0.044376	0.832024	13.4848	0.0853256	0.802232	0.621112	22.801	0.011659	1.02524	0.0233682		0.0113562	0.214047	7.6345		38.6644	14.624	38.8284	7.88327
	SEM	0.000217095		0.00353041		0.0760319	0.00202824	0.17669	0.00440725	0.561482	0.0108407	0.00664742	0.0456528	0.0625448	0.00214855		0.16494		0.116792	1.27593	0.0232403	0.0077084	0.0587268	1.01892	0.00256033	0.00836185	0.0218363	1.18766	0.00108656	0.0532544	0.00328225		0.00210556	0.0244608	0.566393		0.483061	1.27013	0.255992	0.589129
STD+n3
Day 7	Mean	0.0418539	0.0390749	0.089273	0.0587903	0.396836	0.0613725	18.3525	0.198139	16.6997	0.303373	0.0273497	1.01046	1.77425	0.0121977		0.645844		2.08504	8.87922	0.217429	0.0424494	0.679196	13.5678	0.0274801	0.559808	0.628656	12.9102		0.128315	0.0535905	0.0272809	4.57416	0.967981	14.9495		39.053	12.5523	27.8223	20.5725
	SEM	0.00279138	0.00201363	0.00386848	0.00406074	0.0686968	0.00209816	0.477756	0.00577592	0.53449	0.0105309	0.00229751	0.0639817	0.117792	0.00436792		0.152677		0.0703336	1.02061	0.0203838	0.00800301	0.0439613	0.783711	0.00142125	0.0203833	0.0326899	0.821667		0.00447878	0.0102524	0.00206682	0.125008	0.00790503	0.67565		0.311183	1.09205	0.342421	0.755391
Day 14	Mean			0.0144216		0.351479	0.0537653	19.3169	0.15074	15.904	0.26664	0.0122543	0.892474	1.72935	0.0162922		0.81645		1.97432	9.27674	0.219203	0.0435284	0.673364	13.4941	0.0300016	0.459786	0.688836	10.938		0.0655199	0.0446834	0.0116337	5.17353	1.0798	16.3128		38.6888	13.0118	25.6789	22.6205
	SEM			0.00351663		0.0661394	0.00171617	0.389944	0.00246091	0.519166	0.0124486	0.00234071	0.0430232	0.0712391	0.00358849		0.189008		0.0634554	0.935675	0.0242905	0.0077904	0.0327962	0.583374	0.00143257	0.0155036	0.043276	0.637815		0.00455799	0.00487478	0.00140946	0.244609	0.016441	0.654488		0.233555	1.03741	0.244469	0.766168
Day 30	Mean			0.00883335		0.231093	0.0520721	18.4465	0.160334	16.9988	0.293783	0.0130139	0.948532	1.80012			0.52512		1.83327	7.62801	0.195428	0.0498192	0.717145	12.9823	0.0381452	0.523275	0.753457	10.2654	0.00871835	0.0506537	0.0234009	0.015452	6.27982	1.16113	18.0012		38.9536	10.9526	24.6194	25.4743
	SEM			0.0021398		0.0401407	0.00122924	0.278431	0.00290009	0.365646	0.00842964	0.00207675	0.0255668	0.0476204			0.127188		0.0463226	0.588782	0.0158323	0.0105245	0.0155995	0.364868	0.00200955	0.0212268	0.0199561	0.374062	0.00100959	0.00137189	0.00377906	0.00316498	0.257687	0.0198109	0.465316		0.156155	0.697195	0.240034	0.634885
Day 45	Mean	0.00523449		0.0147324		0.310358	0.0573226	18.6297	0.166499	16.0995	0.282976	0.0107963	0.896178	1.66408	0.0108137		0.703456		1.73957	9.30998	0.22712	0.0362056	0.726974	14.4035	0.0380771	0.495598	0.755629	9.47893	0.00832433	0.0448094	0.0268428	0.00809564	6.22567	1.10255	16.5338		38.1347	12.7463	25.2234	23.8956
	SEM	0.00104015		0.00340499		0.0644456	0.00111376	0.136678	0.00333522	0.523571	0.00883155	0.00232879	0.0396442	0.0764983	0.00287413		0.162169		0.0481734	1.07303	0.0178199	0.00889102	0.0450615	0.717122	0.00128097	0.017382	0.0347304	0.512925	0.0013534	0.00277283	0.00554316	0.0010164	0.20055	0.0242501	0.739594		0.467938	1.16424	0.308431	0.879534
Spleen
%FA of total FA		saturated fatty acids (SFA)													monounsaturated fatty acids (MUFA)									n6-polyunsaturated fatty acids (n6-PUFA)							n3-PUFA						Sum Parameters
		C10:0	C11:0	C12:0	C13:0	C14:0	C15:0	C16:0	C17:0	C18:0	C20:0	C21:0	C22:0	C24:0	C14:1n5	C15:1n5	C16:1n7	C17:1n7	C18:1n7	C18:1n9	C20:1n9	C22:1n9	C24:1n9	C18:2n6	C18:3n6	C20:2n6	C20:3n6	C20:4n6	C22:2n6	C22:4n6	C18:3n3	C20:3n3	C20:5n3	C22:5n3	C22:6n3		SFA	MUFA	n6-PUFA	n3-PUFA
fat-1
Day 0	Mean			0.0674655	0.0463276	0.690991	0.182709	24.9515	0.241898	14.7888	0.245194	0.042104	0.530755	0.672989			1.79275		2.71544	13.3175	0.392496	0.0906426	1.46398	11.9979	0.073498	0.85572	1.13954	10.184	0.0497232	1.08506	0.345457	0.112057	2.04224	3.85768	6.03522		35.3699	16.4817	21.1546	10.3272
	SEM			0.00904319	0.00738753	0.0930416	0.0061138	0.183627	0.0117165	0.740152	0.0137078	0.0141839	0.0417259	0.0645293			0.317869		0.103091	2.62858	0.0160267	0.00916948	0.161037	0.43825	0.0174273	0.0869529	0.117524	0.944957	0.00642744	0.0957016	0.0674266	0.0208887	0.255149	0.517415	0.620556		7.09094	3.9617	4.28127	2.334
Day 30	Mean			0.0687911	0.0439159	0.652735	0.139689	23.1094	0.174871	15.3638	0.249266	0.0329539	0.673352	0.710962			1.30769		2.04892	13.1511	0.387704	0.117501	1.25308	13.5043	0.0620311	1.0102	0.984736	13.5193	0.0598503	2.07851	0.110593		1.57749	2.68562	4.88571		41.2197	18.276	31.2189	9.28536
	SEM			0.00307518	0.00534899	0.081561	0.00787441	0.332408	0.00733392	0.901085	0.0153673	0.00686795	0.0482464	0.0677087			0.237385		0.0875061	2.49936	0.0111662	0.0162094	0.146426	1.54169	0.00865244	0.0675177	0.0825543	1.31116	0.00610141	0.179687	0.0258027		0.224589	0.308239	0.611915		1.30422	2.53756	0.248102	1.15435
Wild Type
Day 0	Mean			0.0556164	0.0294952	0.838991	0.175478	24.4719	0.238815	13.1103	0.208657	0.0358223	0.431794	0.462867	0.0463066		2.60922		2.85783	18.523	0.439102	0.0746776	1.20092	10.7236	0.0583876	0.681368	0.809164	14.165	0.0481109	2.47138	0.289055	0.041155	0.1105	0.821514	3.98533		40.0598	25.7356	28.957	5.24755
	SEM			0.00529209	0.00512288	0.122465	0.00739965	0.284011	0.016809	1.02413	0.0212483	0.0101634	0.0562598	0.0748359	0.00338099		0.549567		0.0533518	3.55418	0.0105901	0.00952847	0.197591	0.868142	0.00449792	0.101651	0.109063	2.18048	0.00809319	0.397998	0.0730267	0.00801332	0.013001	0.123769	0.655256		1.07659	3.86122	2.07799	0.731566
STD
Day 7	Mean			0.0725365	0.0545547	0.667223	0.154309	22.8449	0.208794	15.1841	0.287008	0.0583406	0.752741	0.726042	0.0181742		1.65486		2.16094	12.7574	0.39824	0.0900267	1.26641	12.9643	0.0579581	1.11385	0.927208	17.3183	0.0728414	3.58446	0.0850475		0.0944559	0.505516	3.93523		41.0009	18.34	36.0389	4.62025
	SEM			0.0017206	0.00270661	0.0734988	0.00738901	0.203127	0.0101988	0.835716	0.0163604	0.0114111	0.0482454	0.0562804	0.00384319		0.340144		0.054978	2.01752	0.00619061	0.0107659	0.12224	0.990922	0.00637529	0.0817433	0.0816999	1.48751	0.00540875	0.303642	0.02152		0.00857714	0.0513252	0.396124		0.77975	2.1881	1.01945	0.432386
Day 14	Mean			0.0981165	0.0670734	0.566364	0.129864	23.0481	0.211991	16.7721	0.290557	0.0571552	0.80139	0.794025			0.959116		2.07867	9.07158	0.380334	0.137766	1.46086	11.5281	0.0671277	1.20131	1.03384	20.6956	0.0833135	4.39098	0.0222032		0.0385977	0.353575	3.71035		42.8273	14.0654	38.9863	4.12102
	SEM			0.00989096	0.00829172	0.0208707	0.00309059	0.0711319	0.00586055	0.281189	0.00819849	0.0109342	0.0197236	0.0185633			0.0909623		0.0530006	0.592316	0.0106545	0.0121992	0.0623128	0.423794	0.00276067	0.0321074	0.0121889	0.453865	0.00397754	0.103396	0.00407189		0.00495989	0.0180333	0.141594		0.300273	0.624535	0.24924	0.145252
Day 30	Mean			0.0634071	0.0377975	0.585224	0.14503	23.4441	0.19336	16.3426	0.29023	0.0398796	0.830934	0.782948			1.3522		2.12754	10.3712	0.377621	0.103891	1.38306	11.8159	0.0596663	1.14148	1.02335	20.3809	0.0671433	4.87885	0.0193287		0.0352674	0.283482	2.62999		42.7555	15.7224	38.5541	2.96807
	SEM			0.00342722	0.00232591	0.0563494	0.00343206	0.314564	0.00571439	0.450044	0.00949993	0.00350981	0.0344236	0.0397073			0.287624		0.0329971	1.29734	0.00475924	0.00846864	0.0576773	0.590705	0.00425366	0.0515611	0.0464153	0.832486	0.00466309	0.174019	0.00312806		0.00717884	0.00897735	0.102475		0.530413	1.51497	1.0818	0.103278
Day 45	Mean					0.383914		24.2351	0.184696	15.6104	0.257808	0.0300718	0.562539	0.73184			1.30068		2.35342	11.4137	0.355669		1.36449	11.6966	0.0793034	1.14142	1.00057	19.9734	0.0769401	4.64492	0.0186663			0.215578	2.36345		41.9963	16.7928	38.6132	2.59769
	SEM					0.0916335		0.311272	0.0107676	0.856668	0.0128583	0.00246488	0.0368285	0.0686785			0.290188		0.129831	2.10734	0.0142205		0.124116	1.47857	0.00791576	0.0748669	0.0778442	1.76453	0.00697029	0.433594	0.0057878			0.00619729	0.209134		1.16389	2.25266	0.897109	0.208224
STD+n3
Day 7	Mean			0.0635595	0.0545908	0.583803	0.175649	23.7947	0.228468	16.3709	0.293725	0.0554757	0.727819	0.851063			1.05272		1.86649	8.44013	0.298145	0.0881928	1.53073	12.3585	0.0274366	0.923903	1.05344	10.5311	0.0581812	0.795203	0.0451123		3.57582	4.35986	9.80456		43.1905	13.2764	25.7477	17.7854
	SEM			0.00640685	0.00536355	0.0374473	0.00243623	0.180421	0.00499467	0.33693	0.00643236	0.00312971	0.0160367	0.0229764			0.159196		0.0357119	0.785167	0.00412641	0.00387602	0.0605656	0.338371	0.00233181	0.03364	0.0385384	0.484752	0.002079	0.0367017	0.0121816		0.06601	0.0942939	0.260555		0.218256	0.877806	0.350931	0.372915
Day 14	Mean			0.0665593	0.041364	0.663357	0.137316	24.6128	0.183277	15.5578	0.24406	0.0374061	0.673822	0.775821			1.36985		1.81298	9.9566	0.278778	0.0898031	1.33386	12.7078	0.0437462	0.772358	1.15101	8.28824	0.0477826	0.44327	0.0340636		3.98269	4.38447	10.3132		42.9936	14.8433	23.4462	18.717
	SEM			0.00846704	0.00747576	0.0362296	0.00207206	0.181357	0.00423519	0.266833	0.00783909	0.00910036	0.0221659	0.0308829			0.143724		0.0316328	0.706771	0.0055738	0.0141173	0.0609287	0.422734	0.00472406	0.0185786	0.0356495	0.403019	0.00149367	0.0220284	0.00461688		0.118127	0.104961	0.208849		0.319404	0.719458	0.415908	0.36769
Day 30	Mean			0.0630268	0.0428586	0.634427	0.173307	24.6057	0.187321	16.0344	0.25881	0.0379277	0.713445	0.835668			1.22424		1.79718	8.2812	0.265764	0.10044	1.4382	12.9059	0.0346562	0.881267	1.25262	7.69	0.0514922	0.37835	0.0208578		4.28867	4.62735	11.1683		43.5869	13.1093	23.1943	20.1095
	SEM			0.00356722	0.00369853	0.026874	0.00718196	0.17332	0.00435816	0.357963	0.0106121	0.00441028	0.0303446	0.0358761			0.144788		0.0441445	0.629863	0.00324125	0.0076796	0.0530246	0.288533	0.00277518	0.0300443	0.0216757	0.19241	0.00152333	0.0112574	0.00358684		0.14405	0.130341	0.223778		0.30063	0.731685	0.173223	0.468684
Day 45	Mean					0.488291		25.1529	0.181495	14.8348	0.237693	0.0232438	0.471686	0.738629			1.37041		1.74762	11.0501	0.23183		1.26815	14.1939	0.0501139	0.837417	1.21158	6.92038	0.0501901	0.330554	0.0259326		3.82189	4.23213	10.516		42.1354	15.6745	23.5942	18.5959
	SEM					0.0661618		0.295331	0.00643185	0.634813	0.00690983	0.00291102	0.0292161	0.0450374			0.252322		0.0495389	1.64371	0.00793135		0.0903556	0.784458	0.0036898	0.0486117	0.0883159	0.506416	0.00347703	0.0190221	0.00642228		0.176359	0.24595	0.61332		0.873941	1.75926	0.173111	1.02328
Brain
%FA of total FA		saturated fatty acids (SFA)													monounsaturated fatty acids (MUFA)									n6-polyunsaturated fatty acids (n6-PUFA)							n3-PUFA						Sum Parameters
		C10:0	C11:0	C12:0	C13:0	C14:0	C15:0	C16:0	C17:0	C18:0	C20:0	C21:0	C22:0	C24:0	C14:1n5	C15:1n5	C16:1n7	C17:1n7	C18:1n7	C18:1n9	C20:1n9	C22:1n9	C24:1n9	C18:2n6	C18:3n6	C20:2n6	C20:3n6	C20:4n6	C22:2n6	C22:4n6	C18:3n3	C20:3n3	C20:5n3	C22:5n3	C22:6n3		SFA	MUFA	n6-PUFA	n3-PUFA
fat-1
Day 0	Mean			0.0065965		0.126638	0.0385693	22.3812	0.142878	22.3871	0.239915	0.0254146	0.370532	0.622417			0.552571		3.58157	14.3129	1.01399	0.0701635	1.34975	0.727743		0.131884	0.556038	10.4968		2.47545	- *		0.08193	0.290235	18.043		46.316	20.8809	14.3879	18.4151
	SEM			0.000483598		0.00764609	0.00496926	0.281536	0.00598253	0.1683	0.0467553	0.00227188	0.0311186	0.0517196			0.0143225		0.0483281	0.240141	0.0737075	0.024105	0.120572	0.0233496		0.00210315	0.0179883	0.303861		0.118792			0.0082377	0.0078943	0.41371		0.694108	1.04078	0.823285	0.923315
Day 30	Mean					0.0566376		20.8887	0.141494	21.6029	0.44213	0.0349378	0.556629	1.06838			0.470136		3.82853	15.984	1.97385		2.36194	0.861283		0.218142	0.468045	9.8108	0.0352515	2.62156	- *		0.0658182	0.221666	16.2563		44.7931	24.6656	13.9975	16.5438
	SEM					0.0127672		1.16998	0.00776802	0.448386	0.0907883	0.00764416	0.132017	0.295268			0.0195276		0.246378	1.28375	0.581389		0.66495	0.0334853		0.0313033	0.0182193	0.821405	0.0102952	0.20793			0.00454211	0.00992967	0.871908		1.05972	2.78319	0.883574	0.866864
Wild Type
Day 0	Mean	0.0314051		0.00777815	0.00702777	0.126881	0.0430646	22.2361	0.15829	22.4058	0.235579	0.0297514	0.384769	0.6542			0.520803		3.59594	14.7732	1.08946	0.102254	1.4981	0.516015		0.0957107	0.345932	11.2624		3.1269	- *		0.013564	0.149085	16.6102		46.3027	21.5797	15.347	16.7706
	SEM	0.0136053		0.00203844	0.00126556	0.00557565	0.00281253	0.297021	0.0116993	0.0285996	0.0377246	0.00224789	0.0187309	0.0464965			0.0143385		0.0576822	0.299987	0.0880819	0.0171978	0.132554	0.0167043		0.00337991	0.00700434	0.163404		0.121171			0.00608294	0.0040823	0.411146		0.56235	1.35721	0.469963	0.988996
STD
Day 7	Mean			0.00561707		0.131116	0.0313807	21.4155	0.156822	22.1772	0.321479	0.0329257	0.549482	0.995295			0.4903		3.76545	15.315	1.34159	0.131047	1.91622	0.696984		0.15592	0.381447	10.4462		2.73815	- *			0.136104	16.6604		45.8253	22.9596	14.4187	16.7965
	SEM			0.00126929		0.00510176	0.00583556	0.375262	0.00752913	0.0735583	0.0237109	0.00250165	0.0398035	0.0732408			0.00934656		0.0623876	0.337735	0.135252	0.0118618	0.139415	0.0190261		0.0082627	0.0138083	0.15802		0.157953				0.00509595	0.407258		0.739075	1.65955	0.593302	0.990184
Day 14	Mean					0.0401565		22.4356	0.133132	22.5564	0.339304	0.0278351	0.402644	0.702928			0.472737		3.47117	14.4577	1.08147		1.43853	0.720346		0.136906	0.37522	11.6542		2.95495	- *			0.127997	16.4702		46.6385	20.9216	15.8416	16.5982
	SEM					0.00970024		0.365134	0.00351648	0.139823	0.0371412	0.00256998	0.0368487	0.0815427			0.00593616		0.0740266	0.367061	0.119206		0.180332	0.0313413		0.0093295	0.0106851	0.385357		0.130789				0.00467394	0.54128		0.291091	0.72084	0.451871	0.537053
Day 30	Mean					0.0401637		22.9187	0.140419	22.2926	0.331781	0.0230264	0.387505	0.675442			0.494094		3.60415	14.1751	0.964522		1.27686	0.80712		0.165085	0.351613	11.2855		2.84259	- *			0.122235	17.1082		46.803	20.5147	15.4519	17.2304
	SEM					0.0085577		0.265684	0.00249471	0.118272	0.0284697	0.00236532	0.0365539	0.0828604			0.0172869		0.0379943	0.315966	0.0921601		0.175283	0.0194494		0.00820769	0.012139	0.210341		0.0932383				0.00941997	0.265651		0.219202	0.613698	0.258808	0.262755
Day 45	Mean					0.116524	0.0324133	24.0571	0.136332	22.8121	0.316705		0.454894	0.770299			0.471466		3.28392	13.6923	0.972518		1.27216	0.665741		0.127506	0.32324	11.5967		3.07901	- *			0.146032	15.6297		44.7931	24.6656	13.9975	16.5438
	SEM					0.0272938	0.0181128	0.59131	0.00201128	0.0714668	0.0348094		0.0653798	0.152814			0.00685908		0.13807	0.581492	0.189586		0.286514	0.0107883		0.0144044	0.00873825	0.402514		0.042808				0.0126222	0.558595		1.05972	2.78319	0.883574	0.866864
STD+n3
Day 7	Mean	0.0200672		0.00851126	0.017843	0.140579	0.0401648	21.4902	0.14146	22.3974	0.344896	0.0287849	0.491589	0.866173			0.501676		3.61447	15.3147	1.28445	0.109247	1.75733	0.641269		0.120417	0.411148	10.3191		2.81843	- *		0.152074	0.26328	16.7199		45.9725	22.5818	14.3104	17.1353
	SEM	0.00321443		0.0022622	0.00760814	0.0144071	0.00831496	0.531708	0.0036971	0.270174	0.0445123	0.00343203	0.0696814	0.133683			0.0100117		0.0949879	0.485069	0.197402	0.021717	0.264266	0.0222779		0.0120141	0.00943687	0.327673		0.136083			0.0210083	0.00401519	0.413082		0.433116	1.02711	0.396844	0.41186
Day 14	Mean					0.0550564		22.4225	0.133049	22.5641	0.351579	0.0250154	0.375907	0.654003			0.524417		3.33764	14.6421	1.03298		1.36326	0.68208		0.110167	0.484529	10.6327		2.73761	- *		0.135826	0.327603	17.407		46.5821	20.9003	14.6471	17.8705
	SEM					0.00871773		0.368387	0.00197525	0.0731419	0.0279311	0.00184103	0.0344512	0.0786693			0.0107912		0.0974567	0.354491	0.115083		0.181169	0.00854555		0.00322201	0.009211	0.232683		0.131399			0.00963956	0.0043734	0.321171		0.308547	0.733076	0.337672	0.309857
Day 30	Mean					0.0342922		22.2985	0.139863	22.1275	0.341624	0.0232636	0.399726	0.671716			0.559637		3.41184	14.9049	1.02507		1.31436	0.773697		0.131747	0.581045	9.45564		2.23607	- *		0.176386	0.423673	18.9737		46.0323	21.2158	13.1782	19.5737
	SEM					0.0093292		0.229114	0.00194044	0.111447	0.0277122	0.00201259	0.0263285	0.0562356			0.00610927		0.0476488	0.258835	0.0765855		0.108485	0.0206378		0.0043784	0.0101781	0.158351		0.124411			0.00932801	0.0137553	0.313658		0.233828	0.46388	0.247536	0.318432
Day 45	Mean					0.150543	0.0444291	22.1491	0.14106	22.1965	0.38249		0.554665	0.976421			0.508415		3.36756	15.7209	1.3208		1.7581	0.736454		0.155343	0.580539	8.76833		2.40513	- *		0.164181	0.50229	17.4378		48.7218	19.7103	15.7922	15.7757
	SEM					0.014202	0.00729596	0.255975	0.00351106	0.150889	0.0190271		0.0348347	0.080506			0.00715512		0.0481889	0.307407	0.08881		0.143191	0.0238202		0.0342904	0.0112153	0.178357		0.17321			0.0124745	0.0399912	0.494852		0.343403	1.20829	0.399579	0.564375
Colon
%FA of total FA		saturated fatty acids (SFA)													monounsaturated fatty acids (MUFA)									n6-polyunsaturated fatty acids (n6-PUFA)							n3-PUFA						Sum Parameters
		C10:0	C11:0	C12:0	C13:0	C14:0	C15:0	C16:0	C17:0	C18:0	C20:0	C21:0	C22:0	C24:0	C14:1n5	C15:1n5	C16:1n7	C17:1n7	C18:1n7	C18:1n9	C20:1n9	C22:1n9	C24:1n9	C18:2n6	C18:3n6	C20:2n6	C20:3n6	C20:4n6	C22:2n6	C22:4n6	C18:3n3	C20:3n3	C20:5n3	C22:5n3	C22:6n3		SFA	MUFA	n6-PUFA	n3-PUFA
fat-1
Day 0	Mean					1.14252	0.329785	22.7648	0.295956	10.5849	0.327085	0.0446287	0.502747	0.483435	0.0439597		3.49203		3.09476	23.3058	0.508682	0.175267	0.472855	18.7416	0.156677	0.374628	1.79813	4.48201	0.0187745	0.498403	0.831214	0.0696791	1.45209	1.18671	2.81244		36.5149	31.086	26.0702	6.32892
	SEM					0.122807	0.0364678	0.969251	0.0183266	1.30023	0.0475914	0.00933295	0.0884205	0.0992488	0.00659876		0.542392		0.265969	1.79968	0.00860546	0.0356504	0.114229	1.57924	0.0365203	0.052832	0.526319	0.933881	0.00341495	0.104783	0.140634	0.0120479	0.287273	0.250475	0.588478		0.721748	1.86119	0.677109	0.981415
Day 30	Mean			0.0472827	0.0616301	1.22318	0.190827	20.0108	0.172425	8.21589	0.188513	0.0260488	0.322244	0.201602	0.0693964	0.0114573	3.3003		2.10543	28.7557	0.478848	0.135253	0.251842	24.1525	0.155648	0.373636	1.31398	4.71407		0.650156	0.20542		0.65126	0.495149	1.51982		30.6526	35.1063	31.3608	2.88028
	SEM			0.00683153	0.0141776	0.0739322	0.0340217	0.614122	0.0237596	1.43302	0.038506	0.00822553	0.0687671	0.0661923	0.00638643	0.00180227	0.37275		0.200272	2.16549	0.0216659	0.0369186	0.0827255	2.17789	0.00650659	0.0820918	0.386794	1.37879		0.164951	0.0699531		0.217527	0.16851	0.462498		1.21967	2.21324	0.980147	0.812636
Wild Type
Day 0	Mean					1.05544	0.42339	20.5373	0.336576	13.4605	0.429432	0.0719939	0.688444	0.647691	0.0327807		2.82388		3.96912	19.6164	0.499416	0.231365	0.673871	12.6266	0.142264	0.451666	2.96997	12.1336	0.0236638	1.70471	0.330445		0.370022	0.438431	3.29009		37.6507	27.8643	30.0525	4.4324
	SEM					0.0578832	0.0476683	0.297387	0.0200397	0.555026	0.0210185	0.00888069	0.0286024	0.0451078	0.00668063		0.346923		0.331167	1.12489	0.00810118	0.0110726	0.0426491	0.959125	0.0206377	0.0356771	0.34391	0.589567	0.00155461	0.0945552	0.0392528		0.0261395	0.0266468	0.136974		0.507214	1.10597	0.799675	0.155321
STD
Day 7	Mean	0.0153346	0.0171298	0.0733718	0.0376635	1.03954	0.153955	21.3002	0.235276	8.5359	0.239631	0.0252934	0.32867	0.271477	0.0362635		2.98153		2.36849	26.1076	0.528515		0.305145	24.0477	0.136963	0.391957	1.51371	6.40275	0.0159898	1.00508	0.342125		0.0597537	0.122968	1.35582		32.2734	32.3282	33.5142	1.88426
	SEM	0.00247792	0.00362832	0.00570807	0.00720717	0.0470819	0.0130462	0.442412	0.0135347	1.12702	0.0372465	0.00432621	0.0602397	0.0715126	0.00597079		0.266854		0.0743329	1.9964	0.027359		0.078078	1.88747	0.0111379	0.0559128	0.396446	1.49859	0.00322173	0.212146	0.0778463		0.0110746	0.0199275	0.299049		1.4862	1.99261	0.585594	0.253934
Day 14	Mean			0.0429194	0.0325949	1.27788	0.185832	20.5094	0.188112	7.4366	0.15338	0.0334469	0.236252	0.139953	0.0610637	0.00579165	3.50208		2.20126	27.4411	0.521305	0.0703096	0.201103	25.4653	0.153582	0.36857	1.49112	5.98941		0.987806	0.182641		0.0290687	0.070652	1.03001		30.2364	33.9928	34.4584	1.31237
	SEM			0.00482054	0.00825369	0.0490731	0.0179841	0.644773	0.0110025	0.551114	0.0175002	0.00391687	0.0207318	0.020629	0.00947402	0.00149679	0.45969		0.130558	0.735946	0.0376928	0.00825356	0.0329703	1.34582	0.0098691	0.028987	0.197855	0.73542		0.129478	0.0229968		0.00559835	0.0103613	0.149017		0.60538	0.468276	0.477808	0.168017
Day 30	Mean			0.0462246	0.0521754	1.11943	0.159706	19.5392	0.165672	7.37452	0.157645	0.0177081	0.282529	0.153307	0.0663577	0.0122742	3.32907		2.0082	28.3443	0.469213	0.10933	0.200823	27.2133	0.136949	0.362139	0.955596	5.70143	0.0166673	1.06781	0.112191		0.0482806	0.0644384	0.730969		29.0527	34.5375	35.4539	0.955879
	SEM			0.00467451	0.011594	0.0510443	0.0176888	0.549769	0.0119979	0.781167	0.0085773	0.00368655	0.020403	0.0205434	0.00398784	0.00142631	0.263176		0.0660109	1.38837	0.0235835	0.0140431	0.0320817	0.866719	0.00669493	0.0423685	0.161483	1.02249	0.00348563	0.182169	0.00635266		0.0102758	0.0100842	0.130887		0.775376	1.40732	0.759646	0.145063
Day 45	Mean	0.0104073		0.0533533	0.0775048	1.38256	0.265479	20.0686	0.165223	7.76021	0.148027	0.0279086	0.256934	0.146965	0.0883464		4.55953	0.0114186	2.39899	27.1216	0.420356	0.123171	0.249086	22.7165	0.15647	0.398149	1.62614	7.55531		1.2123	0.0749109		0.060004	0.0616703	0.876912		30.3632	34.9725	33.5908	1.0735
	SEM	0.00103629		0.00407633	0.0204452	0.0970836	0.0347609	0.849241	0.0158397	0.714417	0.0125936	0.00516442	0.0181272	0.0180431	0.00737926		0.125973	0.00207723	0.118056	0.819711	0.0141305	0.0199736	0.0337108	1.27084	0.0262595	0.0403004	0.226593	0.892082		0.207441	0.0105771		0.0125297	0.0106584	0.164073		0.865435	0.789746	0.746943	0.181098
STD+n3
Day 7	Mean	0.0135319	0.0225205	0.10069	0.0504096	1.29038	0.160679	23.5502	0.211464	6.88878	0.168763	0.0181751	0.244562	0.180418	0.0455575	0.0078771	3.51596		1.96013	25.3442	0.487536		0.188624	24.5225	0.0867979	0.228903	0.877976	2.76983	0.00895513	0.331755	0.493378	0.0223831	1.8444	0.83581	3.53988		32.9005	31.5459	28.8252	6.72838
	SEM	0.00336769	0.00416378	0.0102873	0.00904793	0.118893	0.0210335	0.835438	0.0191838	1.06191	0.0351006	0.00342588	0.0532292	0.0650636	0.00884992	0.000684049	0.47345		0.102205	1.28366	0.0224881		0.0629685	1.12154	0.0112536	0.0318926	0.318501	0.770929	0.00134561	0.0880404	0.0533696	0.00570823	0.265282	0.0864534	0.425412		0.768916	1.5048	0.589445	0.707094
Day 14	Mean			0.0483913	0.0325092	1.31631	0.203698	23.1254	0.216328	8.95778	0.151757	0.036434	0.28389	0.207535	0.0658563	0.00994986	3.77976		1.9582	23.6094	0.404007	0.0772913	0.257897	20.6076	0.0781479	0.304398	1.06001	3.62577		0.350752	0.201733		2.7546	1.26534	5.01098		34.58	30.1607	26.0267	9.23265
	SEM			0.00132864	0.00848222	0.0755053	0.0172279	0.841371	0.0121634	0.963574	0.0163509	0.00376823	0.0304402	0.0373203	0.00700039	0.00185298	0.480112		0.0375241	1.25835	0.0374703	0.0157488	0.0431336	0.938265	0.00931037	0.0393667	0.198074	0.588512		0.0560284	0.0275545		0.394737	0.0891047	0.470889		0.716062	1.35653	0.590274	0.834785
Day 30	Mean			0.055388	0.0578447	1.47668	0.19381	25.0081	0.161436	6.64682	0.133366	0.0131658	0.26374	0.153846	0.0735226	0.0119822	4.02555		1.43877	24.4008	0.347145	0.0766094	0.17306	24.5926	0.0753771	0.198111	0.696465	1.83247		0.150057	0.152482		1.98647	1.15588	4.45637		34.1563	30.5474	27.5451	7.75121
	SEM			0.00593654	0.0124455	0.0338381	0.0230438	0.200191	0.00795491	0.595399	0.0112131	0.00223206	0.0221114	0.0240003	0.00620299	0.00108003	0.256451		0.111332	0.895932	0.0127322	0.0106439	0.0314653	1.13312	0.00439209	0.0195058	0.16328	0.372483		0.0281203	0.0189442		0.170599	0.0590002	0.305508		0.64451	0.934489	0.644079	0.516561
Day 45	Mean	0.0123537		0.0584011	0.0754295	1.43741	0.307539	22.1785	0.221916	9.93335	0.178954	0.0347123	0.345331	0.270419	0.0522186		3.0655	0.0138628	1.75702	21.7346	0.329786	0.109615	0.284058	21.9003	0.0707742	0.342667	1.3634	3.51985		0.24662	0.0803985		2.99108	1.40287	5.69061		35.0543	27.3372	27.4436	10.165
	SEM	0.000777512		0.0039097	0.0107481	0.0812264	0.0218896	0.584723	0.0134781	0.698054	0.0108738	0.00474544	0.0204956	0.0275598	0.00446697		0.259061	0.00135229	0.0748454	0.577169	0.0104856	0.010154	0.021883	0.75229	0.00701455	0.0323321	0.138024	0.367421		0.0242888	0.00754371		0.357543	0.0513635	0.229025		0.34806	0.769919	0.521563	0.596895
Table annotations
* the analyte could not be quantified in the samples due to chromatographic interferences
The relative amount of an analyte was not calculated if it was below the limit of quantification (<LOQ, S/N<9) in more than 50% of the samples within one group
