# Supplementary material for: Modulation of the endogenous omega-3 fatty acid and oxylipin profile in vivo—A comparison of the fat-1 transgenic mouse with C57BL/6 wildtype mice on an omega-3 fatty acid enriched diet
Source: PLoS One. 2017 Sep 8;12(9):e0184470. doi: 10.1371/journal.pone.0184470 (PMC5590967; doi:10.1371/journal.pone.0184470)
Supplement: S5 Table — (XLSX) [file pone.0184470.s013.xlsx]

## Sheet: S5 Table
S5 Table: Absolute concentrations of oxylipins in plasma, colon and brain of the experimental groups. Wild type mice are shown at the beginning of experiment (Day 0) and during the course of the feeding experiment with a standard sunflower oil based diet (STD) or the same diet enriched with n3-PUFA (1% EPA and 1% DHA as ethyl ester, STD+n3). Transgenic fat-1 mice are shown at baseline (Day 0) and…
Plasma
		ARA																																						EPA
		Prostanoids										Epoxy-FA				Dihydroxy-FA				Hydroxy-FA							Multiple Hydroxylated FA							Isoprostanes		Others				Prostanoids				Epoxy-FA				Dihydroxy-FA
[nM]		6-keto-PGF1a	PGF2a	PGE2	PGD2	PGJ2	PGB2	15-deoxy-PGJ2	11b-PGF2a	13,14dih-15k-PGF2a	TXB2	5(6)-EpETrE	8(9)-EpETrE alt	11(12)-EpETrE	14(15)-EpETrE	5,6-DiHETrE	8,9-DiHETrE	11,12-DiHETrE	14,15-DiHETrE	5-HETE	8-HETE	9-HETE	11-HETE	12-HETE	15-HETE	20-HETE	LTB4	6-trans-LTB4	20-COOH-LTB4	20-OH-LTB4	LXA4	5,15-DiHETE	8,15-DiHETE	5-iPF2a	8-i-PGF2a	5-oxo-ETE	15-oxo-ETE	11,12-,15-TriHETrE	THF diol	PGE3	PGD3	d17-6k-PGF1a	TxB3	8(9)-EpETE	11(12)-EpETE	14(15)-EpETE	17(18)-EpETE	5,6-DiHETE	8,9-DiHETE
fat -1																											5,12-DiHETE				5,6,15-TriHETE
Day 0	mean	0.387297	<0.176	0.0507094	<0.25	<0.4	<0.1	<0.25	<0.025	0.249883	<0.156	3.31469	0.796029	0.99615	0.91941	0.612567	1.58809	1.72764	3.88904	1.70333	1.39056	<0.625	0.602176	13.1286	0.869081	<0.65	<0.125	<0.125	<0.25	<0.063	<0.044	<0.063	<0.2	<0.25	<0.025	<0.5	<0.125	<0.25	<0.063	<0.075	<0.25	<0.25	<0.125	<0.25	0.167306	0.197797	1.9013	<0.063	0.427277
	SEM	0.0818201		0.00560271						0.0502869		0.229471	0.0491505	0.0785193	0.0553687	0.0284861	0.0983616	0.395153	0.948415	0.128429	0.159668		0.0444282	2.90767	0.0407702																				0.0223847	0.0151516	0.0653834		0.0945472
Day 30	mean	0.671567	<0.176	0.105842	<0.25	<0.4	<0.1	<0.25	<0.025	0.263511	0.302928	4.91593	1.2429	1.58111	1.3469	0.647655	1.31474	1.06537	2.54986	1.79436	1.83411	<0.625	0.662412	19.622	1.12982	<0.65	<0.125	<0.125	<0.25	<0.063	<0.044	<0.063	<0.2	<0.25	<0.025	<0.5	0.230179	<0.25	<0.063	<0.075	<0.25	<0.25	<0.125	<0.25	<0.125	0.0913081	0.989154	<0.063	<0.125
	SEM	0.103921		0.0125534						0.0710811	0.0592641	0.444895	0.161089	0.160223	0.139498	0.0716739	0.136848	0.122303	0.359435	0.115753	0.161147		0.0170139	2.70945	0.0346692												0.027886									0.0130747	0.137609
Wild Type
Day 0	mean	0.526225	<0.176	0.0532977	<0.25	<0.4	<0.1	<0.25	<0.025	0.33135	0.224544	6.94971	1.35159	2.04497	1.68319	0.980918	2.06098	2.14836	4.4301	2.75262	1.90503	<0.625	0.848279	16.0371	1.24385	<0.65	<0.125	<0.125	<0.25	<0.063	<0.044	<0.063	<0.2	<0.25	<0.025	<0.5	0.16608	<0.25	<0.063	<0.075	<0.25	<0.25	<0.125	<0.25	<0.125	0.0754822	0.438259	<0.063	0.146425
	SEM	0.0630678		0.00513346						0.0355885	0.0408667	0.633448	0.0758978	0.0970252	0.0558577	0.0474405	0.134594	0.383699	0.758795	0.200987	0.201052		0.0621305	2.79333	0.0655908												0.0107957									0.0057387	0.0422475		0.017255
STD
Day 7	mean	0.471725	<0.176	0.0782247	<0.25	<0.4	<0.1	<0.25	<0.025	0.674693	0.42088	5.45668	1.35864	2.42198	2.10348	0.894295	1.37106	0.940991	2.47922	2.34429	1.15718	<0.625	0.731113	26.1692	1.10173	<0.65	<0.125	<0.125	<0.25	<0.063	<0.044	<0.063	<0.2	0.306325	<0.025	<0.5	0.286125	<0.25	<0.063	<0.075	<0.25	<0.25	<0.125	<0.25	<0.125	<0.063	<0.125	<0.063	<0.125
	SEM	0.107204		0.00704901						0.351759	0.091845	0.466155	0.223239	0.113661	0.0561398	0.0658995	0.0773182	0.111857	0.311006	0.255546	0.108207		0.0655773	8.00733	0.0669326									0.0265247			0.0158528
Day 14	mean	1.35781	<0.176	0.0989679	<0.25	<0.4	<0.1	<0.25	<0.025	0.486087	0.586588	5.09976	1.48346	2.18972	1.90091	0.619429	1.07142	1.0931	2.688	2.38618	1.77456	<0.625	1.12086	38.0438	1.71769	<0.65	<0.125	<0.125	<0.25	<0.063	<0.044	<0.063	<0.2	0.29222	<0.025	<0.5	0.307448	<0.25	<0.063	<0.075	<0.25	<0.25	<0.125	<0.25	<0.125	<0.063	<0.125	<0.063	<0.125
	SEM	0.618179		0.026914						0.216539	0.193833	0.514747	0.150182	0.0955676	0.117005	0.0510595	0.0700253	0.154959	0.381981	0.370095	0.309859		0.19118	12.5621	0.251949									0.0418548			0.0515707
Day 30	mean	1.18187	<0.176	0.178065	0.373681	<0.4	<0.1	<0.25	<0.025	0.521181	0.882021	6.33973	1.32135	1.91193	1.58337	0.968554	1.5887	1.17229	2.63582	2.69553	1.56065	<0.625	1.02725	41.1158	1.50667	0.846617	<0.125	<0.125	<0.25	<0.063	<0.044	<0.063	<0.2	0.333379	<0.025	<0.5	0.278509	<0.25	<0.063	<0.075	<0.25	<0.25	<0.125	<0.25	<0.125	<0.063	<0.125	<0.063	<0.125
	SEM	0.31321		0.032068	0.0465177					0.138572	0.302532	0.881575	0.189241	0.144059	0.128262	0.14159	0.23457	0.255097	0.595522	0.557577	0.151938		0.135785	12.024	0.174842	0.0764073								0.0586248			0.0308714
Day 45	mean	1.42358	0.247834	0.120396	<0.25	<0.4	<0.1	<0.25	<0.025	0.337121	1.63632	6.16896	1.56536	2.59669	2.258	0.85397	1.41613	1.12209	2.93133	2.12382	2.21845	<0.625	1.0261	58.7844	1.90056	<0.65	<0.125	<0.125	<0.25	<0.063	<0.044	<0.063	<0.2	<0.25	<0.025	<0.5	0.394723	<0.25	<0.063	<0.075	<0.25	<0.25	<0.125	<0.25	<0.125	<0.063	<0.125	<0.063	<0.125
	SEM	0.271978	0.0641729	0.0232854						0.0284754	0.303753	0.945954	0.276695	0.285451	0.190154	0.0913946	0.164671	0.249414	0.698243	0.195726	0.361118		0.13928	11.6573	0.250214												0.0366631
STD+n3
Day 7	mean	0.361025	<0.176	0.063854	<0.25	<0.4	<0.1	<0.25	<0.025	0.178672	0.230906	1.93425	0.618437	0.808421	0.701376	0.391392	0.586612	0.433579	1.18581	1.1987	1.49903	<0.625	0.537145	127.147	1.07847	<0.65	<0.125	<0.125	<0.25	<0.063	1.12048	<0.063	<0.2	<0.25	<0.025	<0.5	0.144612	<0.25	<0.063	<0.075	<0.25	<0.25	0.351207	0.969546	0.895789	1.20478	5.48407	<0.063	2.04007
	SEM	0.0366556		0.0193604						0.0209909	0.0456489	0.16921	0.0705956	0.0635726	0.0546553	0.0356737	0.0470481	0.0845437	0.203515	0.141004	0.405994		0.0577562	54.1529	0.136326						0.469731						0.0141499							0.152509	0.144319	0.167085	0.885807		0.372354
Day 14	mean	0.569712	<0.176	0.0404697	<0.25	<0.4	<0.1	<0.25	<0.025	0.190362	0.460806	1.82059	0.593856	0.740195	0.636711	0.322469	0.502508	0.614202	1.94064	0.923645	0.869877	<0.625	0.526917	39.1962	0.912823	<0.65	<0.125	<0.125	<0.25	<0.063	0.572959	<0.063	<0.2	<0.25	<0.025	<0.5	0.146332	<0.25	<0.063	<0.075	<0.25	<0.25	0.345507	0.951525	0.940941	1.25298	5.60437	<0.063	1.82066
	SEM	0.0954471		0.00133387						0.033304	0.0914202	0.243008	0.0443196	0.0666559	0.0384806	0.0225421	0.0941794	0.147253	0.493674	0.0756569	0.0982858		0.0135311	6.7744	0.0371971						0.0923323						0.0106765						0.0623527	0.128243	0.100762	0.0965947	0.589628		0.197818
Day 30	mean	0.439887	<0.176	0.0597788	<0.25	<0.4	<0.1	<0.25	<0.025	0.138329	0.316927	2.18126	0.614302	0.542817	0.517889	0.334273	0.515782	0.428612	1.18973	1.04715	0.936051	<0.625	0.484184	38.7474	0.817529	<0.65	<0.125	<0.125	<0.25	<0.063	0.936058	<0.063	<0.2	<0.25	<0.025	<0.5	<0.125	<0.25	<0.063	<0.075	<0.25	<0.25	0.45549	1.06764	0.93963	1.06	5.11737	<0.063	2.13679
	SEM	0.0332423		0.00842688						0.0416834	0.0281977	0.326646	0.0652551	0.0530246	0.0269926	0.0467608	0.0595394	0.085925	0.269929	0.148284	0.0959001		0.030566	9.45971	0.0854361						0.160701												0.0953446	0.213467	0.186852	0.18456	0.931263		0.365383
Day 45	mean	0.586796	<0.176	0.0523458	<0.25	<0.4	<0.1	<0.25	<0.025	0.13778	0.379783	1.62625	<0.5	0.571836	0.510253	0.268351	0.457619	0.541369	1.58514	0.736602	0.996771	<0.625	0.420769	38.9389	0.801229	<0.65	<0.125	<0.125	<0.25	<0.063	0.354642	<0.063	<0.2	<0.25	<0.025	<0.5	<0.125	<0.25	<0.063	<0.075	<0.25	<0.25	0.340023	0.905776	0.875366	1.16031	5.06143	<0.063	1.92434
	SEM	0.129466		0.00907824						0.0386675	0.0970953	0.160323		0.0657188	0.0555509	0.0240787	0.0743966	0.148471	0.39679	0.0781398	0.212663		0.0308512	12.5263	0.0549714						0.0757409												0.0705871	0.141242	0.108691	0.121856	0.740068		0.350869
Brain
		AA																																						EPA
		Prostanoids										Epoxy-FA				Dihydroxy-FA				Hydroxy-FA							Multiple Hydroxylated FA							Isoprostanes		Others				Prostanoids				Epoxy-FA				Dihydroxy-FA
[nmol/kg tissue]		6-keto-PGF1a	PGF2a	PGE2	PGD2	PGJ2	PGB2	15-deoxy-PGJ2	11b-PGF2a	13,14dih-15k-PGF2a	TXB2	5(6)-EpETrE	8(9)-EpETrE alt	11(12)-EpETrE	14(15)-EpETrE	5,6-DiHETrE	8,9-DiHETrE	11,12-DiHETrE	14,15-DiHETrE	5-HETE	8-HETE	9-HETE	11-HETE	12-HETE	15-HETE	20-HETE	LTB4	6-trans-LTB4	20-COOH-LTB4	20-OH-LTB4	LXA4	5,15-DiHETE	8,15-DiHETE	5-iPF2a	8-i-PGF2a	5-oxo-ETE	15-oxo-ETE	11,12-,15-TriHETrE	THF diol	PGE3	PGD3	d17-6k-PGF1a	TxB3	8(9)-EpETE	11(12)-EpETE	14(15)-EpETE	17(18)-EpETE	5,6-DiHETE	8,9-DiHETE
fat -1																											5,12-DiHETE				5,6,15-TriHETE
Day 0	mean	30.1306	226.272	37.0961	532.206	3.66343	<0.4	<1	<1	37.5641	91.1841	98.9981	26.6449	75.6417	46.0024	<0.5	<0.5	0.864466	1.45256	21.2906	25.9843	14.2496	85.7667	63.0614	103.558	<2.6	<0.5	<0.5	<1	<0.25	<0.175	0.972863	3.35145	<1	<0.1	3.97925	4.55371	2.23764	<0.25	<0.3	<1	<1	0.548447	<1	0.641498	0.355541	<0.5	<0.25	<0.5
	SEM	4.26264	16.815	3.00673	50.2383	0.352486				1.79725	6.86623	14.4248	3.31873	7.76846	4.88874			0.184189	0.242045	3.79177	11.571	2.33443	6.78607	12.5441	10.5227							0.132747	0.851365			0.588646	0.223282	0.531578					0.0268604		0.0694102	0.0485215
Day 30	mean	28.3553	118.799	21.2333	342.077	4.70471	<0.4	<1	<1	14.9717	54.0577	41.4396	10.3502	28.9131	19.9009	<0.5	<0.5	0.516529	0.949488	16.3018	9.68211	8.79032	43.4915	154.028	67.6649	<2.6	<0.5	<0.5	<1	<0.25	<0.175	0.652311	0.960337	<1	<0.1	3.96972	6.02697	<1	<0.25	<0.3	<1	<1	<0.5	<1	<0.5	<0.25	<0.5	<0.25	<0.5
	SEM	2.9864	8.60623	0.954806	50.5444	0.615621				0.383129	2.07728	5.96226	1.31262	3.82481	2.96589			0.058934	0.0772022	3.04511	1.84455	1.65879	3.13411	54.9371	4.52143							0.0780915	0.06338			0.823022	0.608079
Wild Type
Day 0	mean	41.3779	258.786	42.9224	528.69	5.71278	<0.4	<1	<1	30.0522	98.5478	100.099	31.1779	91.9537	57.1646	<0.5	0.71215	0.894496	1.4627	28.7901	17.1869	15.7379	79.7424	104.785	100.835	3.02462	<0.5	<0.5	<1	<0.25	<0.175	0.685453	1.72386	<1	<0.1	4.62311	5.88712	1.73118	<0.25	<0.3	<1	<1	<0.5	<1	0.591674	<0.25	<0.5	<0.25	<0.5
	SEM	6.84616	18.5582	3.40364	53.5302	0.705586				2.6934	5.56018	5.51185	1.61469	4.66281	3.14897		0.0317454	0.0488795	0.0406388	1.83683	1.78505	1.41057	4.44631	15.869	5.50084	0.226064						0.0315192	0.375001			0.349561	0.521422	0.197203							0.0403275
STD
Day 7	mean	50.2696	105.462	21.6159	434.624	4.22693	<0.4	<1	<1	15.8696	56.1515	52.9163	13.1354	34.7301	22.9165	<0.5	<0.5	0.512983	1.03486	18.7481	8.83861	14.1297	47.6218	82.2184	79.6739	<2.6	<0.5	<0.5	<1	<0.25	<0.175	0.90716	1.79459	<1	<0.1	<2	7.32256	<1	<0.25	<0.3	<1	<1	<0.5	<1	<0.5	<0.25	<0.5	<0.25	<0.5
	SEM	9.48828	8.33231	1.95372	44.9275	0.398628				1.7011	6.27505	18.371	3.99161	8.89524	6.49019			0.0351987	0.068268	3.06305	2.36872	1.8361	5.88159	9.42064	8.60805							0.0869582	0.165264				1.14061
Day 14	mean	40.7344	144.941	33.2344	592.995	6.07915	<0.4	<1	<1	23.6964	80.3736	39.7718	9.00087	27.3248	20.6654	<0.5	<0.5	0.566566	1.15613	13.5471	6.07177	12.6574	58.8157	92.8843	98.2567	<2.6	<0.5	<0.5	<1	<0.25	<0.175	1.05348	1.98808	<1	<0.1	<2	7.6018	<1	<0.25	<0.3	<1	<1	<0.5	<1	<0.5	<0.25	<0.5	<0.25	<0.5
	SEM	5.78049	13.9824	2.31703	42.9152	0.422532				2.02821	7.95389	21.957	5.42574	11.6691	8.46312			0.082876	0.0902891	1.08691	0.716734	1.28592	4.55598	12.5582	2.61032							0.0704086	0.157147				0.948316
Day 30	mean	44.414	283.638	49.5479	747.759	4.87144	<0.4	<1	<1	34.3993	144.983	80.644	21.8898	64.0573	39.3038	<0.5	<0.5	0.731442	1.30644	21.1204	9.97317	13.5041	93.3884	101.877	128.534	2.92259	<0.5	<0.5	<1	<0.25	<0.175	1.22894	2.41243	<1	<0.1	5.17752	6.02517	1.05065	<0.25	<0.3	<1	<1	<0.5	<1	<0.5	<0.25	<0.5	<0.25	<0.5
	SEM	5.06001	35.4383	5.25006	41.3241	0.221573				3.54726	16.7793	13.9766	4.32177	10.7314	6.13629			0.0716142	0.0718154	1.27416	0.815611	1.30305	7.51463	32.2472	10.4336	0.221726						0.0897929	0.246462			0.328932	0.550592	0.0245203
Day 45	mean	37.3997	257.212	52.2292	663.514	5.38265	<0.4	<1	<1	35.6184	125.021	106.502	25.5013	70.7416	44.7284	<0.5	0.660745	0.84074	1.45536	22.6945	10.9768	16.3488	92.7176	121.715	120.873	3.42697	<0.5	<0.5	<1	<0.25	<0.175	1.49107	3.01094	<1	<0.1	4.32191	5.57174	1.51937	<0.25	<0.3	<1	<1	<0.5	<1	<0.5	<0.25	<0.5	<0.25	<0.5
	SEM	5.74316	15.196	3.98521	80.6013	1.11321				2.80056	13.8102	8.44296	3.44971	10.014	6.16117		0.0476527	0.0495735	0.0769561	3.23526	0.880643	2.13029	6.14167	32.2555	12.0952	0.375284						0.117339	0.139662			0.611138	0.478699	0.151799
STD+n3
Day 7	mean	31.3252	103.44	17.0373	405.978	3.83303	<0.4	<1	<1	14.5901	50.8796	50.8291	12.9354	38.1596	26.9604	<0.5	<0.5	0.551961	1.06497	17.0067	8.7639	11.1119	43.7529	45.4303	70.1766	3.33041	<0.5	<0.5	<1	<0.25	<0.175	0.923098	1.60753	<1	<0.1	4.44776	6.73188	<1	<0.25	<0.3	2.07782	<1	0.677773	<1	<0.5	0.365605	<0.5	<0.25	<0.5
	SEM	2.9144	13.4588	1.8657	33.8087	0.524873				1.74399	6.66538	8.22566	2.13762	4.74985	3.7282			0.0380813	0.0918801	1.61575	1.13123	1.12063	4.0016	4.56794	4.49223	0.228639						0.0239058	0.145289			1.32308	1.08434				0.342367		0.0822858			0.061718
Day 14	mean	38.6833	125.634	23.7725	466.216	4.38142	<0.4	<1	<1	19.4537	61.5122	69.9668	22.8915	61.0934	64.3226	<0.5	<0.5	0.541762	1.08481	17.1137	8.50823	10.1958	54.2316	68.3918	80.8295	<2.6	<0.5	<0.5	<1	<0.25	<0.175	0.989606	1.76837	<1	<0.1	3.09861	5.63317	<1	<0.25	<0.3	3.90775	<1	1.03469	<1	0.984163	1.07317	1.49353	<0.25	<0.5
	SEM	8.1597	19.86	5.01857	62.1984	0.367142				2.76662	8.65483	11.6224	4.00944	10.3882	12.2691			0.0649329	0.0541262	1.8239	1.59655	0.967508	7.56216	8.15448	5.89736							0.083924	0.0702145			0.588328	0.724227				0.52646		0.157677		0.159364	0.276811	0.264339
Day 30	mean	21.4726	98.5024	17.5294	373.291	4.30134	<0.4	<1	<1	13.6932	45.4687	47.0769	16.2507	47.9793	33.089	<0.5	<0.5	0.558402	1.03229	26.1302	13.1396	18.3553	46.7316	58.6324	82.8559	<2.6	<0.5	<0.5	<1	<0.25	<0.175	0.98455	1.83309	<1	<0.1	<2	8.88698	<1	<0.25	<0.3	3.08958	<1	0.956965	<1	0.833913	0.660599	<0.5	<0.25	<0.5
	SEM	2.05774	8.02667	1.76651	41.0553	0.238827				0.899109	3.90651	9.98623	3.31178	10.5269	6.88519			0.040339	0.0435675	3.5378	2.49078	1.55668	3.99012	8.40939	5.7736							0.0836477	0.244272				1.55986				0.301687		0.0810638		0.165739	0.159802
Day 45	mean	21.0543	110.701	20.3059	391.877	4.67189	<0.4	<1	<1	16.9736	51.6897	40.687	11.3487	32.4161	25.6371	<0.5	<0.5	0.631926	1.19612	20.7001	13.8091	14.774	51.5856	59.8719	84.0191	<2.6	<0.5	<0.5	<1	<0.25	<0.175	1.26993	2.6244	<1	<0.1	5.25529	8.22042	<1	<0.25	<0.3	3.90851	<1	1.06009	<1	0.765706	0.603622	0.716779	<0.25	<0.5
	SEM	2.41571	19.1937	2.30937	43.7755	0.598461				1.55254	6.13337	8.0891	2.08534	4.70412	4.74682			0.0468592	0.0498467	2.52947	2.55894	2.1237	4.07388	6.57794	5.45571							0.103891	0.45791			1.61122	1.40534				0.70362		0.155467		0.0873637	0.105969	0.0870316
Colon
		AA																																						EPA
		Prostanoids										Epoxy-FA				Dihydroxy-FA				Hydroxy-FA							Multiple Hydroxylated FA							Isoprostanes		Others				Prostanoids				Epoxy-FA				Dihydroxy-FA
		6-keto-PGF1a	PGF2a	PGE2	PGD2	PGJ2	PGB2	15-deoxy-PGJ2	11b-PGF2a	13,14dih-15k-PGF2a	TXB2	5(6)-EpETrE	8(9)-EpETrE alt	11(12)-EpETrE	14(15)-EpETrE	5,6-DiHETrE	8,9-DiHETrE	11,12-DiHETrE	14,15-DiHETrE	5-HETE	8-HETE	9-HETE	11-HETE	12-HETE	15-HETE	20-HETE	LTB4	6-trans-LTB4	20-COOH-LTB4	20-OH-LTB4	LXA4	5,15-DiHETE	8,15-DiHETE	5-iPF2a	8-i-PGF2a	5-oxo-ETE	15-oxo-ETE	11,12-,15-TriHETrE	THF diol	PGE3	PGD3	d17-6k-PGF1a	TxB3	8(9)-EpETE	11(12)-EpETE	14(15)-EpETE	17(18)-EpETE	5,6-DiHETE	8,9-DiHETE
fat -1																											5,12-DiHETE				5,6,15-TriHETE
Day 0	mean	6138.52	1224.77	2705.36	4321.11	23.2044	<0.4	<1	<1	<0.1	339.756	32.7889	10.203	32.7363	22.0851	<0.5	2.3876	3.39523	5.6891	82.5593	34.1405	13.1779	1293.1	690.071	1027.26	<2.6	0.838799	1.8611	<1	<0.25	<0.175	2.34472	6.8334	1.32972	51.7357	7.28706	12.438	15.0673	<0.25	398.968	219.271	392.977	94.2005	3.74376	6.38993	6.04428	25.7902	0.371377	1.45675
	SEM	219.843	154.543	236.584	272.653	1.27681					26.9856	3.71363	0.924726	4.09802	2.43243		0.313617	0.550697	0.733715	13.1094	5.25066	1.31341	118.797	81.4767	84.5362		0.12204	0.248418				0.160202	0.962809	0.0992863	5.88816	0.659256	1.17541	1.88117		49.268	18.2771	35.641	13.8105	0.65348	1.17921	1.11501	4.60152	0.0830202	0.152746
Day 30	mean	9034.77	1577.94	3719.31	6744.19	49.3359	<0.4	1.04268	<1	<0.1	590.954	168.981	48.9235	150.452	104.443	0.790614	4.06001	5.11563	8.30716	77.0456	58.3165	29.2694	1756.48	1436.94	1614.02	4.19099	1.47577	3.97061	3.44864	<0.25	<0.175	3.37368	12.3219	1.84941	74.9305	16.0952	22.4123	32.8394	<0.25	225.107	231.351	320.287	60.0494	9.07206	14.3805	14.2862	86.8301	0.647263	0.894247
	SEM	413.802	187.286	230.804	468.244	3.13313		0.0214871			55.032	23.0169	7.00957	23.3196	14.5252	0.0780299	0.61622	0.961475	0.854469	8.49022	12.7815	3.3347	49.8391	284.04	73.8735	0.728471	0.28375	0.75864	0.898217			0.630355	3.11691	0.180816	4.54767	1.048	1.53927	3.47902		26.6968	21.5103	14.6443	7.50924	0.973547	1.88402	1.66761	55.6293	0.11812	0.100353
Wild Type
Day 0	mean	11510.5	2431.45	5404.82	8164.28	54.5986	<0.4	<1	<1	<0.1	600.803	98.5163	25.728	80.3736	49.7255	0.982501	5.65175	9.98463	15.8808	120.997	92.1913	32.9283	2224.06	1985.96	1959.84	<2.6	1.2823	4.42525	1.50144	<0.25	<0.175	5.61274	19.9133	3.81505	118.696	13.0833	31.1301	41.2791	<0.25	76.1667	49.2789	61.6098	12.2239	<1	1.41985	1.30015	6.11934	0.631542	<0.5
	SEM	758.488	299.788	306.296	631.496	6.51232					40.0301	15.104	3.42977	10.5603	6.31001	0.0970119	0.784495	1.66166	1.41985	12.1704	16.1994	6.33195	114.83	332.492	104.814		0.188142	0.94324	0.3895			1.38779	4.70288	0.323338	8.46574	1.17746	3.33289	4.12832		9.07817	3.35903	4.41006	1.69041		0.268242	0.340386	1.45302	0.140637
STD
Day 7	mean	10736.1	1796.42	4956.08	7923.09	57.7937	<0.4	<1	<1	<0.1	595.746	59.8	16.0984	46.0526	32.8072	0.624437	2.89823	4.21288	9.90644	113.303	77.5701	25.9002	2000.22	2077.76	1914.81	6.32899	2.97205	2.67324	<1	<0.25	<0.175	4.18573	16.3143	2.38567	95.3297	12.1825	28.2944	28.2464	<0.25	17.4535	14.3625	18.9292	3.17349	<1	<0.5	<0.25	1.36302	0.442863	<0.5
	SEM	398.116	362.05	352.844	559.895	9.21647					27.6305	6.7155	2.23521	8.73424	6.27994	0.0577025	0.298952	0.379778	1.02428	21.1012	11.671	1.36049	104.074	248.588	90.5206	2.66005	0.487952	0.284963				0.563698	2.85261	0.320276	13.3162	1.26826	2.92453	5.11849		2.20266	2.52593	2.13518	0.326198				0.162108	0.0726616
Day 14	mean	8772.09	1751.88	3965.11	7347.07	42.3008	<0.4	<1	<1	<0.1	630.455	152.696	43.907	135.599	97.9788	0.757726	3.07255	4.02064	7.04998	78.0236	72.7171	26.6361	1698.06	1636.47	1529.19	10.753	2.69902	4.41462	<1	<0.25	<0.175	3.39968	15.8527	2.11773	82.4461	14.6603	20.8654	25.9928	<0.25	8.40635	8.5435	13.6454	2.32406	<1	0.955123	0.359572	0.952791	0.799424	<0.5
	SEM	439.848	155.166	365.782	476.508	5.99984					90.0572	12.8615	3.6594	10.9639	6.52507	0.0386536	0.238993	0.463679	0.646433	8.42475	15.0975	3.50146	106.354	354.767	127.493	3.18961	0.637249	1.00532				0.626314	3.76708	0.175488	3.46238	1.12256	2.99449	4.11867		1.33954	0.909457	1.57561	0.323959		0.0735752	0.0235772	0.105273	0.171205
Day 30	mean	12642.3	2386.13	5549.24	9372.65	78.8062	<0.4	1.07478	<1	<0.1	730.848	260.393	77.9734	241.271	165.167	1.24599	4.3164	5.6845	11.2751	141.923	116.365	47.0351	2491.88	3239.28	2538.96	5.03344	4.11408	7.8276	2.60242	<0.25	<0.175	6.92669	25.9058	4.07148	125.434	18.3371	42.5366	49.2943	<0.25	8.24518	8.41972	15.917	1.98063	<1	2.03946	0.462311	1.17549	1.47676	<0.5
	SEM	569.823	192.784	235.141	551.964	5.91417		0.040859			19.7082	20.5771	8.00827	28.171	18.164	0.0811194	0.138152	0.226112	0.371243	8.08129	18.7435	6.11976	233.621	639.346	255.56	1.15252	0.302125	1.15794	0.541529			1.06072	4.88065	0.40406	8.80121	0.794924	4.31429	4.93035		0.59748	0.928861	1.08536	0.107067		0.15314	0.0583418	0.0672437	0.16495
Day 45	mean	8611.17	1193.48	3524.34	6486.67	47.8991	<0.4	1.15411	<1	<0.1	562.961	103.391	31.2025	99.0894	75.4723	0.660477	2.99777	3.64158	7.37177	75.4096	48.7265	23.0744	1531.18	1254.63	1354.18	3.88305	1.20344	4.13847	1.93441	<0.25	<0.175	2.9325	11.6232	2.10401	66.5399	11.9308	18.8116	22.3989	<0.25	5.47132	5.58515	237.872	56.0511	<1	<0.5	<0.25	<0.5	0.401735	<0.5
	SEM	493.378	343.639	451.711	1201.07	11.0598		0.089751			59.8405	5.73906	3.05286	14.0998	8.93208	0.0391999	0.154469	0.316135	0.0883582	14.5238	8.95624	2.19224	261.462	306.553	204.85	0.782759	0.244533	1.84421	0.429634			0.464125	2.38378	0.196554	9.06867	1.38318	2.38586	4.23443		0.819062	1.54863	75.8121	18.6858					0.0771063
STD+n3
Day 7	mean	8326.64	1692.03	2726.43	5672.82	38.5895	<0.4	<1	<1	<0.1	354.183	51.1866	14.6542	46.8055	33.4152	<0.5	1.53106	1.71799	3.55769	66.2988	34.6564	16.1034	1366.94	800.926	1184.22	<2.6	1.41697	1.58692	2.2449	<0.25	3.28693	2.23114	7.77495	1.67648	64.5648	8.84312	15.3863	17.2281	<0.25	635.067	510.541	670.56	125.138	10.2334	15.2281	15.137	35.3846	0.289164	2.62244
	SEM	494.181	81.7717	182.05	271.235	3.96956					12.9044	9.8336	3.16127	9.66439	7.4577		0.102335	0.0568838	0.151747	5.37576	4.24987	1.37941	72.1879	99.7853	69.9584		0.138275	0.140198	0.473869		0.956462	0.255096	1.0192	0.212969	2.55408	0.89183	0.869407	1.39988		41.3652	34.412	47.6362	4.74256	1.97666	3.09749	3.03335	3.22806	0.0236051	0.15918
Day 14	mean	6094.32	791.821	1889.12	4021.07	23.899	<0.4	<1	<1	<0.1	293.307	91.2131	26.4212	80.672	55.2469	0.582945	1.65454	1.78528	3.31159	36.4815	14.1415	13.3335	1011.47	289.932	898.201	<2.6	0.929393	1.00855	4.65051	<0.25	3.19114	1.14893	3.41847	1.59029	39.6431	11.6633	11.7112	18.4188	<0.25	489.833	381.281	606.58	127.675	24.5354	35.8274	36.531	71.2078	0.354999	3.55189
	SEM	645.638	114.864	142.244	331.405	3.00893					43.2751	18.4096	4.90404	14.2603	8.55525	0.0375199	0.102669	0.158836	0.204557	4.70906	2.10981	0.963335	106.436	54.6993	104.925		0.202348	0.17886	2.09418		0.92417	0.160535	0.483938	0.239099	3.84384	1.57856	1.45745	2.21117		43.5531	48.7352	86.4385	18.4981	4.47058	6.39177	6.68333	9.73314	0.0624464	0.427983
Day 30	mean	6562.92	852.46	1994.88	3931.54	29.4354	<0.4	<1	<1	<0.1	290.522	73.2115	21.4672	64.7848	47.4997	<0.5	1.77964	1.89135	3.80924	37.4551	10.6249	11.519	1115.86	264.425	956.794	<2.6	0.886135	0.961431	<1	<0.25	3.79513	1.22914	3.03921	1.14593	42.3264	13.2234	11.9581	16.799	<0.25	549.461	457.4	826.342	144.431	31.3203	46.2387	46.7806	99.3841	<0.25	3.98134
	SEM	472.048	105.425	161.846	296.2	2.59337					35.8023	8.83	2.7809	10.025	6.94395		0.138147	0.102222	0.23068	3.45827	1.22745	0.68236	88.3823	39.6073	78.3513		0.187597	0.109642			0.458489	0.121081	0.1915	0.0902463	3.76626	0.972023	0.979346	1.66201		35.0703	46.2551	64.9933	8.50231	3.08962	4.37814	4.3573	6.44756		0.211081
Day 45	mean	4953.39	709.309	1543.08	3477.01	25.6008	<0.4	<1	<1	<0.1	195.571	33.0738	12.3314	45.479	32.6157	<0.5	1.03929	1.16899	2.01028	23.9548	10.3207	8.79823	875.203	297.423	709.141	<2.6	<0.5	0.702552	1.88072	<0.25	1.86208	0.845101	2.69186	<1	38.5698	6.80484	10.114	13.454	<0.25	502.024	395.266	532.779	98.2138	15.0902	24.9442	23.4698	44.8803	<0.25	2.50867
	SEM	411.042	80.1478	133.144	280.713	2.52626					16.9141	2.08525	1.18899	4.49091	3.14544		0.07046	0.0885773	0.0955079	2.26618	1.6991	0.717039	77.7699	55.9768	62.939			0.0926624	0.452643		0.733192	0.108127	0.42335		3.71453	0.607182	1.16326	1.93948		50.208	44.607	116.634	20.0401	1.58029	2.37032	2.16965	3.25952		0.297709
Table annotations
In case an analyte was below limit of quantification (<LOQ) in more than 50% of samples within one group, the LOQ is shown.
[truncated: 72 more columns]
